# Supplementary material for: Nonlinear association between depressive symptoms and homeostasis model assessment of insulin resistance: a cross-sectional analysis in the American population
Source: Front Psychiatry. 2025 Jan 22;16:1393782. doi: 10.3389/fpsyt.2025.1393782 (PMC11794198; doi:10.3389/fpsyt.2025.1393782)
Supplement: Supplementary file 1 [file DataSheet1.xlsx]

## Sheet: Sheet 1
Year.x	PHQ9	HOMA_IR	HOMA_IS	HOMA_beta	CVD	DM	alcohol.user	smoke	stroke	recreational.activity	Hyperlipidemia	Pregnant	Hypertension	sex	age	marry	incmpvt	bmi	waist	eth1	edu	wt
2005-2006	0	0.175156	5.70921	45.3515	0	1	3	1	0		1	0	1	0	49	1	3.27	18.4	72.5	2	0	27793.8
2005-2006	0	0.202311	4.94288	19.0114	0	0	2	1	0		1	0	0	0	43	1	2.62	23.46	81	1	0	96420.1
2005-2006	0	0.217111	4.60594	14.4404		2					1	0	0	0	18	0	1.11	28.81	104.7	0	0	4831.91
2007-2008	0	0.2492	4.01284	9.49217	0	0	3	1	0	0	1	0	0	0	33	1	1.21	27.69	95.7	3	0	28271.1
2015-2016	0	0.324942	3.07747	20.5556	0	0	1	1	0	0	1	0	0	0	36	1	2.14	22.8	83.4	1	0	52504.1
2015-2016	1	0.348991	2.8654	16.8362	1	0	1	1	0	1	1	0	1	0	37	1	0.69	27	95.5	1	0	55365.7
2011-2012	1	0.366512	2.72842	32.3397	0	0	3	1	0	0	0	0	0	0	30	0	1.02	21.6	72.7	0	0	26546.1
2011-2012	0	0.421796	2.37081	37.2177	0	0	1	0	0	1	0	0	1	0	38	2	1.57	25	77	0	0	17978.1
2019-2020	0	0.443502	2.25478	28.0556	0	0		1	0	1	1	0	0	0	40	0	0	26.9		1	0	21512.1
2015-2016	0	0.480827	2.07975	30.4167	0	0	2	0	0	0	0	0	1	0	23	0	0.08	21.4	80.4	2	0	27666.6
2005-2006	0	0.481176	2.07824	42.4571	0	0	4	0	0		1	0	1	0	54	1	3.73	23.24	80.7	3	0	75918.9
2009-2010	0	0.489497	2.04291	52.7099	0	0	3	2	0	0	0	0	0	0	26	1	3.17	17.7	72	1	0	67568.1
2009-2010	1	0.504362	1.9827	35.3649	0	0	0	1	0	0	0	0	0	0	44	1	0.68	19.18	70.6	0	0	65213
2013-2014	0	0.507982	1.96857	20.8521	0	0	0	1	0	0	0	0	1	0	41	2	0.25	18.6	66.9	1	0	23059.1
2007-2008	0	0.513738	1.94652	40.2299	0	0	0	0	0	0	0	0	0	0	23	1	2.5	21.73	79.8	1	0	99365.1
2013-2014	0	0.51387	1.94602	48.289	0	0	3	1	0	1	0	0	0	0	20	1	2.27	21.9	78.1	1	0	58373.3
2017-2018	0	0.52164	1.91703	36.5414	0	0	1	0	0	1	0	0	0	0	33	1	0.85	26.2	82.7	0	0	15949.8
2019-2020	0	0.52164	1.91703	36.5414	0	0	1	0	0	1	0	0	0	0	33	1	0.85	26.2	82.7	0	0	11367.7
2013-2014	0	0.534691	1.87024	44.368	0	0	4	0	0	1	0	0	0	0	40	1	0.72	26.7	83.2	0	0	22922.2
2015-2016	0	0.55216	1.81107	27.6744	0	0	4	1	0	0	0	0	0	0	31	0	1.25	16.6	70.9	3	0	27134
2013-2014	0	0.553718	1.80597	305.936	0	0	2	1	0	1	1	0	0	0	26	1	0.25	21.3	80.9	1	0	42790.8
2015-2016	0	0.57424	1.74143	61.9149	0	0	3	1	0	1	0	0	0	0	38	1	2.96	19.8	77	1	0	70183.3
2005-2006	0	0.60746	1.6462	61.0442	0	0	3	1	0		0	0	0	0	34	1	2.22	26.57	87.3	2	0	20660.4
2015-2016	0	0.623538	1.60375	39.4444	0	0	1	0	0	0	0	0	0	0	30	1	4	20.1	71.3	0	0	18158.9
2015-2016	0	0.628164	1.59194	85.974	1	0	2	1	0	0	1	0	1	0	42	1	1.05	24.6	94	3	0	22640.4
2009-2010	0	0.628843	1.59022	44.0933	0	2	3	1	0	0	1	0	0	0	28	1	0.9	24.49	85.6	1	0	27259.8
2015-2016	0	0.641449	1.55897	87.7922	0	0	0	0	0	0	1	0	1	0	28	1	1.23	25.3	90.4	0	0	20901.5
2005-2006	0	0.679392	1.4719	53.202	0	0	3	0	0		0	0	0	0	20	1	1.25	19.76	76.3	2	0	27764
2011-2012	0	0.691084	1.447	48.4575	0	0	1	0	0	0	0	0	0	0	39	0	0.43	23.5	85	1	0	23204.8
2019-2020	0	0.691227	1.4467	48.4211	0	0	2	1	0	0	1	0	0	0	43	0	0.71	18.9	72.5	1	0	21463
2017-2018	0	0.696213	1.43634	46.5217	1	0	3	1	1	0	0	0	0	0	32	0	1.18	23.1	83.5	2	0	22034.6
2019-2020	0	0.696213	1.43634	46.5217	1	0	3	1	1	0	0	0	0	0	32	0	1.18	23.1	83.5	2	0	5422.08
2017-2018	0	0.699467	1.42966	36.747	0	0	1	1	0	1	0	0	0	0	31	0	2.43	15.7	63.2	2	0	13512.9
2019-2020	0	0.699467	1.42966	36.747	0	0	1	1	0	1	0	0	0	0	31	0	2.43	15.7	63.2	2	0	26424.3
2009-2010	0	0.704639	1.41917	75.8767	0	0	2	0	0	1	0	0	1	0	29	2	0.32	22.07	75	0	0	27714.2
2009-2010	1	0.709648	1.40915	35.6228	0	0	3	1	0	0	0	0	0	0	37	2	1.02	28.98	90.5	1	0	21345.8
2015-2016	0	0.7378	1.35538	35.5932	0	0	0	0	0	0	0	0	0	0	25	1	1.65	20.6	77.6	0	0	22264.1
2007-2008	0	0.741628	1.34838	44.6524	0	0	3	1	0	0	1	0	0	0	33	0	0.48	27.29	99.2	1	0	31803.3
2013-2014	0	0.753983	1.32629	81.1902	0	0	2	2	0	1	0	0	0	0	41	1	2.03	21.5	79.7	1	0	66313
2007-2008	0	0.771928	1.29546	68.112	0	2	3	1	0	1	0	0	1	0	37	0	0.01	31.93	106.6	2	0	28954.7
2005-2006	0	0.772916	1.2938	51.4079	0	0	2	1	0		1	0	1	0	39	0	0.37	16.93	72.5	3	0	30150
2017-2018	0	0.781067	1.2803	44.9032	0	0	0	0	0	0	0	0	0	0	34	1	1.02	24	81	0	0	15994.4
2019-2020	0	0.781067	1.2803	44.9032	0	0	0	0	0	0	0	0	0	0	34	1	1.02	24	81	0	0	12098.9
2017-2018	1	0.79076	1.26461	58.7402	0	0		1	0	0	0	0	0	0	42	1	2.56	20.7	81.8	1	0	92118.9
2019-2020	1	0.79076	1.26461	58.7402	0	0		1	0	0	0	0	0	0	42	1	2.56	20.7	81.8	1	0	68531.6
2007-2008	0	0.792379	1.26202	25.4195	0	0	3	1	0	0	0	0	0	0	30	1	1.09	20.91	69.6	0	0	21342.8
2015-2016	0	0.801351	1.24789	62.623	0	0	0	0	0	0	0	0	0	0	30	1	0.78	25.4	82.1	0	0	26607.5
2011-2012	0	0.80384	1.24403	38.6915	1	0	4	1	1	1	1	0	0	0	38	1	1.21	24.5	85.5	1	0	27156.8
2017-2018	1	0.807733	1.23803	67.2414	0	0	2	0	0	1	1	0	0	0	36	1	1.02	28.9	85.8	3	0	16838.8
2019-2020	1	0.807733	1.23803	67.2414	0	0	2	0	0	1	1	0	0	0	36	1	1.02	28.9	85.8	3	0	32437.4
2009-2010	0	0.808397	1.23702	59.8116	0	0	3	1	0	0	0	0	1	0	27	2	2.27	24.26	88.6	1	0	87365.3
2019-2020	0	0.826467	1.20997	57.8947	0	0		0	0	0	1	0	0	0	21	0		23.5	76.2	2	0	10089.1
2005-2006	0	0.832176	1.20167	96.4972	0	0	3	1	0		1	0	0	0	34	1	3.47	24.03	80.6	1	0	111746
2005-2006	0	0.851167	1.17486	46.6708	0	0	0	1	0		0	0	0	0	32	1	4.25	16.94	67.4	1	0	85683.1
2019-2020	0	0.855133	1.16941	49.1613	0	0	3	1	0	0	0	0	0	0	39	1	2.22	23.4	86.6	2	0	20741.2
2011-2012	0	0.855239	1.16926	85.9438	0	0	0	0	0	0	0	0	0	0	34	1	0.51	25.5	86.4	0	0	45655.1
2017-2018	1	0.877653	1.1394	33.3649	0	0	1	2	0	1	0	0	0	0	34	1	5	21.8	73.3	3	0	49824.8
2019-2020	1	0.877653	1.1394	33.3649	0	0	1	2	0	1	0	0	0	0	34	1	5	21.8	73.3	3	0	22003.2
2019-2020	0	0.890044	1.12354	42.9379	0	0	1	0	0	1	1	0	0	0	41	2	1.18	19.6	75	3	0	20845
2007-2008	0	0.894549	1.11788	31.7403	0	0	4	0	0	0	0	0	0	0	36	1	2.12	20.32	72.5	3	0	23783.6
2017-2018	0	0.922467	1.08405	53.0323	0	0	1	0	0	1	0	0	0	0	32	1	1.14	24	84.3	0	0	15470.3
2019-2020	0	0.922467	1.08405	53.0323	0	0	1	0	0	1	0	0	0	0	32	1	1.14	24	84.3	0	0	14701.3
2009-2010	0	0.937416	1.06676	108.701	0	0	0	0	0	0	0	0	0	0	36	1	0.5	27.45	86.4	0	0	17072.9
2007-2008	0	0.940516	1.06325	40.1031	0	0	3	1	0	0	1	0	0	0	42	1	1.96	17.62	73.9	2	0	21944.9
2019-2020	0	0.949973	1.05266	63.4783	0	0		0	0	0	1	0	0	0	33	1	1.41	25	88	0	0	4310.91
2007-2008	0	0.952571	1.04979	57.3529	0	0	1	0	0	0	0	0	0	0	36	1		15.48	59.1	0	0	16720.8
2019-2020	0	0.953333	1.04895	57.2	0	0	0	0	0	0	1	0	0	0	36	1	1.17	25	90.9	0	0	4310.91
2013-2014	0	0.954078	1.04813	54.8034	0	0	2	0	0	0	0	0	0	0	39	1	1.04	24.8	91.3	2	0	22852.6
2009-2010	0	0.959256	1.04247	103.294	0	0	0	0	0	1	0	0	0	0	27	1	0.82	21.93	68.1	2	0	29412.4
2007-2008	0	0.96912	1.03186	42.9936	0	0	0	1	0	0	1	0	0	0	40	1	0.58	23.4	79	1	0	30055.2
2013-2014	0	0.974827	1.02582	61.6667	0	0	2	1	0	0	0	0	0	0	25	1	1.2	25.9	83.2	1	0	29180.3
2013-2014	0	0.982814	1.01749	53.8892	0	0	3	0	0	0	0	0	0	0	40	1	1.63	30.5	88.4	0	0	29877.2
2007-2008	1	0.98297	1.01733	68.924	0	0	0	1	0	0	1	0	0	0	40	2	0.31	20.44	83.7	1	0	30604.5
2005-2006	0	0.987122	1.01305	99.1968	0	0	3	1	0		0	0	0	0	36	1	0.6	18.65	74.2	1	0	53100.5
2005-2006	0	0.991816	1.00825	37.7788	0	0	2	0	0		0	0	0	0	50	2	4.97	24.94	79	1	0	76073.8
2019-2020	0	1.02447	0.976118	29.8824	1	1		0	1	0	0	0	1	0	44	0	0.07	47.3	122.1	2	0	4304.2
2005-2006	0	1.02804	0.972724	72.0843	0	0	3	0	0		1	0	0	0	37	0	0.04	18.65	75	2	0	26256.5
2005-2006	0	1.03418	0.96695	39.3925	0	0	4	2	0		0	0	0	0	45	1	1.2	16.91	63	1	0	46517.2
2005-2006	0	1.04948	0.952857	66.3889	0	0	4	2	0		1	0	0	0	45	1	1.66	23.01	78.5	0	0	15902.2
2015-2016	0	1.05687	0.946189	47.0213	0	0	3	1	0	0	1	0	0	0	40	2	0.56	25.2	91	0	0	18082.8
2017-2018	0	1.07196	0.932867	58.6335	0	0	0	0	0	0	1	0	0	0	41	1	0.62	28.3	103.2	3	0	10092.5
2019-2020	0	1.07196	0.932867	58.6335	0	0	0	0	0	0	1	0	0	0	41	1	0.62	28.3	103.2	3	0	12277.7
2009-2010	0	1.08556	0.921187	72.2022	0	2	3	0	0	0	1	0	0	0	28	1	2.04	20.97	75.5	0	0	24508.9
2011-2012	0	1.09135	0.916299	96.2963	0	0	1	0	0	0	1	0	0	0	33	1	0.72	25.3	85.4	0	0	38737.7
2015-2016	0	1.1023	0.907192	49.0426	0	0	4	0	0	0	0	0	0	0	36	1	1.07	28.7	95.4	0	0	22381
2007-2008	0	1.11549	0.896465	55.9953	0	0	0	1	0	0	1	0	0	0	27	0	0.9	31.59	95.7	1	0	45960
2009-2010	1	1.11595	0.896097	74.2238	0	0	3	1	0	1	1	0	0	0	38	2	1.31	31.09	96.7	1	0	60492.4
2005-2006	0	1.11884	0.893784	152.196	0	0	2	1	0		0	0	1	0	36	2	0.34	24.43	80.5	2	0	20714.1
2013-2014	0	1.12677	0.887495	79.0068	0	0	2	0	0	1	1	0	0	0	23	0	0.17	19.1	73.2	1	0	32937.4
2009-2010	0	1.13651	0.879884	88.9984	0	0	0	0	0	0	0	0	0	0	29	1	1.09	24.85	89	0	0	17111.9
2013-2014	0	1.146	0.872601	55.1607	0	0	3	0	0	1	0	0	0	0	28	1	4.77	21.4	75.6	3	0	31566.7
2011-2012	0	1.14788	0.87117	84.9294	1	0	2	0	0	0	0	0	0	0	31	1	0.76	27.9	85.4	3	0	32097.4
2007-2008	1	1.15078	0.868978	63.0989	0	0	0	0	0	0	0	0	0	0	29	0	2.73	21.68	78.7	2	0	26529.8
2009-2010	0	1.15532	0.865563	63.3479	0	0		0	0	0	1	0	0	0	28	0	0.61	26.15	95.3	0	0	24508.9
2013-2014	0	1.16886	0.855535	96.9905	0	0	0	1	0	1	1	0	0	0	35	1	0.9	27.6	89.5	1	0	25279.9
2007-2008	0	1.16969	0.854927	82.0166	0	0	1	0	0	0	0	0	0	0	31	2	0.97	38.46	103.2	2	0	23721.4
2005-2006	0	1.1724	0.852951	77.9783	0	0	2	0	0		0	0	0	0	34	1	2	27.8	87.5	0	0	24525
2007-2008	0	1.17408	0.851733	67.4404	0	0	1	0	0	0	1	0	1	0	38	1	3.62	35.29	93.7	2	0	23203
2005-2006	0	1.17412	0.851701	56.5144	0	0	3	2	0		1	0	0	0	29	1	4.5	23.62	80.2	0	0	18861.9
2007-2008	0	1.1753	0.850849	103.704	0	0	0	0	0	0	0	0	0	0	23	0		20.8	72.9	3	0	24478.1
2011-2012	0	1.18471	0.844088	50.5155	0	0	3	0	0	1	0	0	0	0	25	2	0.51	23.7	81.6	0	0	32455.7
2007-2008	0	1.1876	0.842036	78.9892	0	0	3	1	0	0	1	0	0	0	27	2	0.67	17.96	71.5	3	0	20615.2
2005-2006	0	1.188	0.841751	36.8852	0	1	4	1	0		1	0	0	0	43	1	3.1	22.8	76.3	0	0	39437.6
2009-2010	0	1.19995	0.833371	99.5701	0	0	3	0	0	0	0	0	0	0	36	2		25.65	93.2	0	0	16037.1
2011-2012	0	1.21433	0.823499	66.5837	0	0	0	0	0	1	1	0	0	0	41	0		33.5	98.7	1	0	30442.3
2013-2014	0	1.23109	0.812289	48.6592	0	0	3	0	0	0	0	0	0	0	24	1	1.13	18.8	71.3	1	0	32937.4
2005-2006	0	1.23207	0.811639	24.399	0	1	4	2	0		1	0	1	0	52	1	1.71	33.24	109	0	0	19663.8
2009-2010	0	1.23926	0.806932	97.0443	0	0	0	0	0	1	1	0	0	0	33	0	1.69	22.37	79.2	0	0	19442.8
2005-2006	1	1.23932	0.806893	102.837	0	0	0	0	0		1	0	0	0	44	1	2.07	25.86	89.7	0	0	21707.4
2015-2016	1	1.25066	0.799576	144.045	0	0	3	1	0	0	0	0	1	0	37	0	0.16	28.5		2	0	26534.2
2019-2020	0	1.26246	0.792106	60.904	0	0		1	0	0	0	0	0	0	30	1	0.76	20.9	76.5	1	0	15649.2
2013-2014	0	1.26392	0.791192	63.4459	0	0	0	2	0	0	1	0	0	0	41	1	0.07	21.9	79	2	0	26260.3
2005-2006	0	1.26836	0.788418	72.8562	0	0	0	0	0		0	0	0	0	22	0	0.56	25.37	81	0	0	16497.1
2013-2014	0	1.28747	0.776718	85.6318	1	0	0	1	0	0	0	0	0	0	44	1	0.5	22	81.5	1	0	20441.4
2005-2006	0	1.30412	0.766798	57.8556	0	0	1	0	0		0	0	0	0	31	0		24.68	80.9	3	0	67767.3
2015-2016	0	1.32468	0.754902	58.9362	0	0	0	0	0	0	1	0	0	0	39	1		24.4	91.4	3	0	21104.3
2009-2010	0	1.33571	0.748666	76.7247	0	0	2	0	0	0	0	0	0	0	27	0	1.6	23.77	78	0	0	17540
2015-2016	0	1.33842	0.747148	61.7486	0	0	0	0	0	1	1	0	0	0	20	1	1.55	21.6	78.6	3	0	28429.2
2019-2020	0	1.33996	0.746293	73.2919	0	0	2	0	0	0	0	0	0	0	44	2	0.1		95.7	3	0	21738.5
2015-2016	0	1.34933	0.741107	55.2	0	0	0	0	0	0	0	0	1	0	40	0		28.2	96.2	2	0	18486.1
2011-2012	0	1.3494	0.741072	43.2886	0	0	2	1	0	0	0	0	0	0	25	0	0.4	25.3	84.4	2	0	17794.1
2015-2016	0	1.35765	0.736565	146.383	0	0	0	0	0	0	0	0	0	0	42	2	1.48	19.6	74.1	2	0	16229.3
2005-2006	0	1.36079	0.734868	136.747		0					0	0	0	0	19	0	1.23	21.43	78.1	2	0	7500.85
2007-2008	0	1.36344	0.733439	86.25	0	0	0	0	0	1	0	0	0	0	43	0	0.63	28.36	90	0	0	17893
2007-2008	0	1.36346	0.733429	90.6859	0	0	2	1	0	1	0	0	0	0	31	1	1.32	35.1	107.1	2	0	22830
2013-2014	0	1.37591	0.726791	61.0403	1	0	3	1	1	1	1	0	1	0	43	1	3.16	25.6	89.7	1	0	79642.2
2015-2016	0	1.37601	0.726737	96.391	0	2	0	0	0	0	1	0	0	0	32	1	1.06	28.3	98.5	0	0	22381
2005-2006	0	1.37967	0.724811	148.565	0	2	2	0	0		0	0	0	0	34	1		30.62	96	0	0	23785.5
2007-2008	0	1.38219	0.723489	69.383	0	0	1	1	0	0	0	0	1	0	31	1	0.36	31.48	93	2	0	24901.2
2009-2010	1	1.39379	0.71747	69.9651	0	0	4	0	0	0	0	0	0	0	36	2	0.18	19.9	75.2	0	0	22421.9
2011-2012	0	1.40074	0.713907	70.3143	0	0	4	1	0	1	1	0	1	0	27	1		18.4	73.1	1	0	43813.2
2013-2014	0	1.40712	0.710671	43.6885	0	0	0	2	0	0	1	0	0	0	40	1	0.77	20.2	75.3	1	0	29406.6
2009-2010	0	1.41659	0.70592	62.845	0	0	2	0	0	0	1	0	0	0	30	0	3.84	22.85	76.5	2	0	29574.1
2005-2006	0	1.42553	0.701496	85.8289	0	0	1	0	0		1	0	1	0	58	1	1.89	31.98	108.8	1	0	46029.5
2007-2008	0	1.42891	0.699836	60.9278	0	0	3	2	0	0	1	0	1	0	44	1	1.05	25.29	86	3	0	17358.1
2007-2008	0	1.42934	0.699623	52.5439	0	0	3	0	0	1	1	0	0	0	43	2	5	28.67	90.4	0	0	14749.9
2015-2016	0	1.43381	0.697441	40.4598	0	1	3	1	0	0	0	0	1	0	36	2	1.41	17.7	75.1	1	0	46648.8
2019-2020	0	1.441	0.693965	61.4433	0	0	2	1	0	1	0	0	0	0	33	1	0.64	17	74.7	1	0	13425.6
2009-2010	0	1.44162	0.693665	95.8845	0	0	2	0	0	1	0	0	0	0	37	1		22.77	78.8	0	0	16556.9
2015-2016	0	1.44939	0.689947	110.968	0	0	0	0	0	0	0	0	1	0	26	1	2.76	26.6	96	1	0	54596.2
2019-2020	1	1.452	0.688705	59.4	0	0	1	2	0	0	0	0	0	0	41	0	0.1	29	92.2	2	0	5246.87
2019-2020	0	1.45738	0.686164	42.5098	0	0		0	0	0	0	0	0	0	33	1	2.6	31.9	98	3	0	6514.37
2017-2018	0	1.46359	0.683253	55.6398	0	0	2	0	0	0	0	0	0	0	42	1	1.92	23.4	77.2	0	0	29464.9
2019-2020	0	1.46359	0.683253	55.6398	0	0	2	0	0	0	0	0	0	0	42	1	1.92	23.4	77.2	0	0	19474.8
2007-2008	0	1.46591	0.682169	84.2037	0	0	4	0	0	0	0	0	0	0	35	2		22.88	81.2	3	0	16428.4
2011-2012	0	1.4704	0.680088	58.118	0	0	2	2	0	1	1	0	0	0	31	1	3.04	27.5	90	0	0	41791.6
2005-2006	0	1.49061	0.670865	47.8188	0	2	0	0	0		1	0	1	0	76	2	1.07	22.71	87.5	0	0	10668.7
2015-2016	0	1.49193	0.670271	104.511	0	0	0	1	0	0	1	0	0	0	36	0	0.77	41.3	123.5	2	0	20413.6
2013-2014	0	1.49585	0.668515	25.676	0	1	4	2	0	0	1	0	0	0	44	1	0.82	31.4	102.5	0	0	23740.9
2011-2012	0	1.49667	0.668151	150.402	0	0	3	0	0	0	1	0	1	0	44	2	0.63	41.1	123.5	1	0	24842.1
2009-2010	0	1.50259	0.665516	82.3895	0	0	3	1	0	0	1	0	0	0	36	2	0.62	37.54	113.2	1	0	14787.6
2013-2014	0	1.51159	0.661554	72.758	0	0	4	1	0	0	1	0	1	0	39	1	0.25	35.1	112	2	0	25054.7
2009-2010	0	1.51665	0.659348	152.41	0	0	3	1	0	0	0	0	0	0	27	0	3.51	24.88	83.8	1	0	84140.9
2011-2012	0	1.52629	0.655183	101.516	0	0	3	0	0	0	0	0	0	0	43	0	0.54	29.7	95	0	0	33767.6
2017-2018	0	1.52965	0.653743	80.3614	0	0		2	0	0	0	0	0	0	38	2	0.09	34.5	103	1	0	36645.7
2019-2020	0	1.52965	0.653743	80.3614	0	0		2	0	0	0	0	0	0	38	2	0.09	34.5	103	1	0	28915.9
2005-2006	0	1.54631	0.646703	81.1071	0	0	3	1	0		1	0	0	0	30	2	1.77	35.04	103.1	1	0	86206.2
2007-2008	0	1.54753	0.64619	58.9464	1	0	3	2	1	1	0	0	0	0	31	2	1.09	19.35	70.4	0	0	21342.8
2009-2010	0	1.54987	0.645215	93.3155	0	0	3	0	0	1	0	0	0	0	41	1	2.72	26.23	83	3	0	18260.4
2009-2010	0	1.5632	0.639713	103.971	0	0	3	2	0	0	0	0	0	0	42	2		29.63	96	0	0	16844.6
2013-2014	0	1.57591	0.634553	90.5222	0	0	1	0	0	0	1	0	0	0	36	2	1.25	31.3	98.5	0	0	33190.7
2009-2010	0	1.57747	0.633925	110.609	0	0	3	1	0	0	0	0	0	0	25	1		25.59	86.4	0	0	19336.9
2009-2010	0	1.60094	0.624633	96.3904	0	0	0	0	0	0	1	0	0	0	30	1		21.42	76.1	0	0	25259.5
2009-2010	1	1.64091	0.609419	98.7968	0	0	3	0	0	1	1	0	0	0	44	1	1.37	23.71	75.8	3	0	18092.1
2005-2006	0	1.6457	0.607643	109.458	0	0	0	0	0		0	0	0	0	24	0	0.75	22.8	84.1	3	0	52145.2
2011-2012	0	1.65413	0.604546	86.7629	0	0	1	1	0	0	1	0	0	0	40	1	1.05	27.8	94.3	1	0	20048.7
2007-2008	0	1.65439	0.604454	110.036	0	0	0	0	0	0	1	0	1	0	38	0	1.79	20.45	81.5	1	0	70435.7
2005-2006	0	1.65695	0.60352	207.47		0					1	0	0	0	18	0	0.8	16.66	63	0	0	5192.75
2009-2010	0	1.66028	0.602308	76.6539	0	0	3	1	0	0	0	0	0	0	28	1	0.41	24.53	96	1	0	26266.6
2017-2018	0	1.66421	0.600885	74.0426	0	0	0	0	0	0	0	0	0	0	37	1		23.5	87.3	3	0	44649.6
2019-2020	0	1.66421	0.600885	74.0426	0	0	0	0	0	0	0	0	0	0	37	1		23.5	87.3	3	0	14683.6
2017-2018	0	1.67801	0.595943	63.7915	0	0	3	0	0	0	1	0	0	0	34	1	0.41	26.1	86	0	0	36690.4
2019-2020	0	1.67801	0.595943	63.7915	0	0	3	0	0	0	1	0	0	0	34	1	0.41	26.1	86	0	0	27019.5
2013-2014	0	1.68459	0.593616	64.1671	0	2	3	0	0	0	1	0	0	0	44	1	1.42	26.7	88.5	3	0	28560.4
2019-2020	0	1.69592	0.58965	85	0	0		1	0	0	1	0	0	0	43	0	0.04	22.9	79.1	2	0	6671.23
2005-2006	0	1.69875	0.588667	3.43788	0	1	0	0	0		1	0	0	0	59	1		21.83	89.5	0	0	14957.6
2005-2006	1	1.70613	0.586122	75.69	0	1	2	0	0		1	0	0	0	56	2	1.87	27.24	96.8	0	0	20014.2
2017-2018	0	1.72388	0.580088	73.5052	0	0	0	0	0	0	1	0	1	0	29	1	0.25	24	82.7	3	0	16721.5
2019-2020	0	1.72388	0.580088	73.5052	0	0	0	0	0	0	1	0		0	29	1	0.25	24	82.7	3	0	14406.8
2013-2014	0	1.72751	0.578869	104.011	0	2	1	1	0	0	1	0	0	0	27	0	1.14	30.8	95.9	1	0	66665.5
2009-2010	0	1.73844	0.575229	80.2624	0	0	0	0	0	0	1	0	0	0	43	1		27.35	90.1	0	0	14183
2009-2010	0	1.73986	0.57476	128.728	0	0	0	0	0	1	1	0	0	0	40	1	0.54	26.6	92.5	1	0	82071.7
2005-2006	0	1.75474	0.569885	56.2919	0	2	4	2	0		0	0	0	0	48	1	1.6	24.48	83.7	0	0	19035.5
2013-2014	0	1.75557	0.569617	88.1257	0	0	0	0	0	0	0	0	0	0	27	0	1.91	30	97.5	2	0	21750.1
2017-2018	0	1.77716	0.562696	61.0573	0	0	2	0	0	0	1	0	0	0	44	1	1.97	24.5	79.5	0	0	7450.23
2019-2020	0	1.77716	0.562696	61.0573	0	0	2	0	0	0	1	0	0	0	44	1	1.97	24.5	79.5	0	0	4652.14
2007-2008	1	1.78236	0.561055	139.573	0	0	3	0	0	1	0	0	0	0	28	2	3.79	24.93	93.8	2	0	34837.4
2011-2012	1	1.79266	0.557829	148.753	0	0	1	0	0	1	0	0	0	0	35	2	1.09	36.4	112.5	1	0	19498.7
2007-2008	0	1.79408	0.557388	94.1035	0	0	2	0	0	0	1	0	0	0	30	1	0.85	26.43	84.8	0	0	12111.9
2011-2012	0	1.79731	0.556387	90.2212	0	0	1	2	0	1	1	0	0	0	33	1	1.65	28.2	91.3	1	0	29733.8
2005-2006	1	1.79768	0.556273	119.567	0	0	0	0	0		0	0	0	0	23	1	0.85	17	71.7	0	0	27304.3
2009-2010	0	1.79913	0.555824	140.887	0	0	1	1	0	1	1	0	0	0	25	2	0.91	19.85	76.7	1	0	27259.8
2005-2006	0	1.80332	0.554531	141.215	0	0	4	0	0		1	0	0	0	32	1	0.84	38.33	112	0	0	26994.8
2007-2008	0	1.80489	0.55405	103.675	0	0	3	0	0	0	0	0	0	0	22	1	1.22	27.6	95.8	0	0	23350.3
2017-2018	0	1.8078	0.553157	98.882	0	0	0	0	0	0	0	0	0	0	44	1	1.58	27.6	98	0	0	30100.5
2019-2020	0	1.8078	0.553157	98.882	0	0	0	0	0	0	0	0	0	0	44	1	1.58	27.6	98	0	0	10356.5
2019-2020	0	1.80889	0.552826	74	0	0	3	0	0	0	1	0	0	0	33	1	1.99	25.2	89.7	0	0	20916.1
2007-2008	0	1.80914	0.552749	114.444	0	0	3	1	0	1	0	0	0	0	42	2	2.33	31.4	98.2	1	0	92495.9
2013-2014	0	1.81123	0.552112	90.9197	0	0	2	1	0	1	1	0	0	0	23	0	0.48	30.5		1	0	26995.7
2005-2006	0	1.81347	0.55143	60.1116	0	0	1	0	0		1	0	0	0	43	1	4.27	22.27	71.7	0	0	22044.5
2007-2008	0	1.81473	0.551046	95.1865	0	0	0	0	0	0	1	0	0	0	39	1	1.97	24.28	93	0	0	16428.4
2013-2014	1	1.83294	0.545572	172.243	0	0	1	0	0	0	0	0	0	0	31	0	1.91	24	81.3	2	0	19485.5
2015-2016	0	1.83556	0.544794	110.133	0	0	1	0	0	1	1	0	0	0	40	2	0.92	23.7	83	3	0	18441.7
2013-2014	0	1.83674	0.544444	92.2002	0	0	0	0	0	0	1	0	0	0	30	0	0.25	27	83.5	2	0	25054.7
2005-2006	0	1.84754	0.541259	106.125	0	0	3	1	0		1	0	0	0	27	1	5	32.63	98.6	1	0	65795.2
2005-2006	0	1.85141	0.540129	89.1145	0	2	0	0	0		1	0	1	0	50	1	3.41	38.1	108.2	0	0	29947.2
2013-2014	0	1.8616	0.537173	85.9486	0	0	0	0	0	1	0	0	0	0	28	1	1.61	32.5	108	0	0	40847.3
2007-2008	1	1.86292	0.536791	137.834	0	0	0	0	0	0	1	0	0	0	34	1	1.25	30.19	85.8	3	0	17581.5
2009-2010	0	1.8652	0.536135	97.8339	0	0	0	0	0	0	0	0	0	0	37	1	0.66	23.39	81	0	0	25298.1
2013-2014	0	1.87107	0.534453	86.386	0	0	2	1	0	0	1	0	0	0	29	1	0.42	34.5	111.6	2	0	24411
2005-2006	1	1.87805	0.532469	66.6366	0	0	3	1	0		0	0	1	0	49	1	2.4	23.42	89.1	2	0	34121.7
2005-2006	0	1.88168	0.53144	50.1288	0	2	2	0	0		1	0	1	0	54	1	4.55	26.19	90.7	1	0	93843.8
2007-2008	1	1.88776	0.529729	94.7614	0	0	2	0	0	0	0	0	0	0	21	0	1.32	18.7	72.5	0	0	18157.7
2011-2012	0	1.88784	0.529707	77.4937	0	2	3	1	0	1	0	0	0	0	37	1		23.1	77	1	0	64581.2
2011-2012	0	1.89584	0.527471	49.0444	0	2	0	1	0	0	1	0	0	0	44	0	1.12	34.1	103.2	2	0	20135.6
2007-2008	1	1.89594	0.527444	91.2578	0	0	2	1	0	0	1	0	0	0	29	0	0.9	36.96		1	0	45960
2009-2010	0	1.89962	0.526422	99.639	0	0	2	0	0	0	1	0	0	0	30	1	0.21	25.26	91.7	0	0	15108.3
2007-2008	0	1.90903	0.523826	61.2416	0	0	1	2	0	0	1	0	0	0	39	1	3.49	38.78	103.6	1	0	71121
2017-2018	1	1.91828	0.5213	92.5424	0	0	1	0	0	0	1	0	0	0	39	2		30.6	102.9	3	0	46660.4
2019-2020	1	1.91828	0.5213	92.5424	0	0	1	0	0	0	1	0	0	0	39	2		30.6	102.9	3	0	23178.9
2017-2018	0	1.92496	0.519491	142.992	0	0	2	0	0	0	1	0	0	0	28	1	0.73	31.8	115	3	0	26133.2
2019-2020	0	1.92496	0.519491	142.992	0	0	2	0	0	0	1	0	0	0	28	1	0.73	31.8	115	3	0	22267.5
2007-2008	0	1.95306	0.512016	136.945	0	0	2	0	0	1	0	0	0	0	30	1	4.26	31.57	100.3	1	0	72658.4
2015-2016	1	1.95556	0.511364	80	0	0	3	0	0	0	1	0	0	0	40	0	0.11	27.5	96.2	0	0	18082.8
2011-2012	0	1.97842	0.505455	119.118	0	0	4	0	0	0	1	0	0	0	22	0	2.44	22	83	3	0	35710.3
2005-2006	0	1.98235	0.504453	59.6393	0	0	3	0	0		0	0	1	0	49	1	1.72	27.08	92	2	0	24106
2007-2008	0	1.98827	0.502949	54.5455	0	2	4	2	0	0	0	0	0	0	33	0	0.41	18.61	66.1	3	0	23453.3
2015-2016	0	1.99658	0.500857	88.8298	0	0	1	0	0	1	0	0	0	0	34	2	1.28	35.3	112.1	0	0	22381
2005-2006	0	2.00974	0.497577	105.415	0	0	2	0	0		0	0	0	0	33	1	3.4	34.96	103.6	3	0	90335
2017-2018	0	2.01818	0.495496	190.095	0	0	2	0	0	0	0	0	0	0	42	1	3.88	31.4	93.9	0	0	24166
2019-2020	0	2.01818	0.495496	190.095	0	0	2	0	0	0	0	0	0	0	42	1	3.88	31.4	93.9	0	0	17357.8
2011-2012	0	2.0265	0.493462	128.194	0	0	4	1	0	0	1	0	0	0	44	2	1.43	25.8	89.7	1	0	134898
2017-2018	0	2.02768	0.493174	101.628	0	0		0	0	0	0	0	0	0	26	0	0	18.7	72.6	0	0	34441.3
2019-2020	0	2.02768	0.493174	101.628	0	0		0	0	0	0	0	0	0	26	0	0	18.7	72.6	0	0	21393.5
2015-2016	1	2.03005	0.492598	74.7222	0	0	0	0	0	0	1	0	0	0	28	2	0.59	28.4	97.6	3	0	45159.8
2015-2016	0	2.03189	0.492152	106.747	0	0	3	1	0	0	0	0	0	0	23	0	0.56	28.9	89.4	2	0	25123.4
2007-2008	0	2.03528	0.491333	128.75	0	0	0	0	0	0	1	0	0	0	20	0		23.64	87.5	3	0	17602.3
2009-2010	0	2.03956	0.490301	106.98	0	0	1	2	0	1	0	0	0	0	39	1	3.17	24.41	89	1	0	69292.8
2007-2008	0	2.04353	0.48935	90.6582	0	0	0	0	0	1	1	0	0	0	30	1	1.01	25.99	89.7	3	0	19055.8
2005-2006	0	2.05165	0.487412	181.03	0	0	0	2	0		0	0	1	0	46	1	2.71	28.76	98.6	2	0	25327.1
2013-2014	0	2.05169	0.487403	123.529	0	0	0	0	0	1	0	0	0	0	41	1		27.3	93.8	0	0	37529.4
2009-2010	0	2.0534	0.486998	72.8584	0	2	1	0	0	0	1	0	0	0	43	1	1.44	28.36	96.3	0	0	15504.2
2011-2012	0	2.05486	0.486652	-1642.6	0	0	4	1	0	0	1	0	0	0	26	2	0.9		89.6	1	0	35313.6
2007-2008	0	2.0559	0.486405	78.3104	0	0	4	0	0	0	1	0	0	0	40	1	1.97	26.11	82.2	0	0	16409.4
2015-2016	0	2.05867	0.485751	61.76	0	0	2	0	0	1	1	0	0	0	34	1	0.98	28.1	97.4	0	0	22381
2005-2006	0	2.05995	0.485449	87.8351	1	2	1	0	0		1	0	1	0	51	1	1.48	45.9	141.4	2	0	33056
2013-2014	0	2.06936	0.483241	99.6052	0	0	2	0	0	0	1	0	0	0	25	2	0.74	19.2	74.9	0	0	36550.7
2005-2006	0	2.07213	0.482596	182.836	0	0	0	1	0		1	0	0	0	42	0		19.55	71	2	0	16360.6
2005-2006	1	2.07722	0.481413	153.689		0					1	0	0	0	19	0	0.8	19.19	71.2	0	0	5192.75
2015-2016	0	2.07812	0.481205	82.7451	0	0	0	0	0	0	0	0	0	0	36	1	0.48	25.1	95.2	0	0	24386.6
2015-2016	0	2.0855	0.479501	83.0392	0	0	0	0	0	1	1	0	0	0	34	1	0.68	32.8	99.5	0	0	21932.1
2005-2006	1	2.09187	0.478041	261.928	1	0	2	1	0		1	0	0	0	40	1		25.92	80.4	0	0	19973.9
2009-2010	1	2.09233	0.477936	109.747	0	0	1	0	0	1	1	0	0	0	37	1		24.12	77.2	3	0	24826.1
2009-2010	0	2.09704	0.476862	82.8864	0	0	0	2	0	0	1	0	0	0	27	1	1.01	23.15	84.7	1	0	22109.5
2015-2016	0	2.10165	0.475816	140.435	0	0	2	0	0	0	1	0	0	0	40	1	1.94	36.2	103.6	0	0	15893.3
2005-2006	0	2.10335	0.475432	93.3121	0	0	4	1	0		0	0	1	0	50	0	1.52	41.35	124.9	2	0	26398
2017-2018	0	2.10467	0.475135	86.1	0	0	3	1	0	0	1	0	1	0	39	1		22.3	78	2	0	20178.6
2019-2020	0	2.10467	0.475135	86.1	0	0	3	1	0	0	1	0	0	0	39	1		22.3	78	2	0	31084.8
2013-2014	0	2.11541	0.472721	156.515	0	0	3	0	0	1	1	0	1	0	23	2	0.3	27.3	91.4	0	0	33293.4
2007-2008	0	2.12091	0.471496	134.167	0	2	2	0	0	0	1	0	0	0	39	1	1.09	31.19	89.3	0	0	14051.8
2007-2008	0	2.12764	0.470003	90.7216	0	0	4	1	0	1	0	0	1	0	38	2	0	31.05	103	1	0	37168.3
2019-2020	0	2.14107	0.467057	84.6829	0	0	1	0	0	0	1	0	1	0	40	1		33.3	101.6	0	0	15466.7
2015-2016	0	2.156	0.463822	88.2	0	2	2	0	0	0	0	0	0	0	33	0	2.45	24.6	85.5	2	0	20413.6
2007-2008	1	2.16612	0.461654	85.6168	0	0	2	0	0	0	0	0	0	0	44	2	0.59	20.77	79.2	1	0	23547.2
2009-2010	1	2.18294	0.458098	205.133	0	0	3	0	0	0	0	0	0	0	43	2	0.44	32.5	97.7	0	0	13628.5
2007-2008	0	2.18348	0.457985	74.879	0	0	0	0	0	0	1	0	0	0	34	1	1.75	29.01	94.1	3	0	43296.5
2005-2006	0	2.20997	0.452494	106.373	0	0	0	0	0		1	0	0	0	28	1	1.39	27.99	87.7	0	0	17540.5
2009-2010	0	2.21227	0.452025	94.3299	0	0	4	0	0	0	0	0	0	0	33	2	0.36	22.67	81.2	0	0	33377.3
2005-2006	0	2.21265	0.451946	90.8271	0	0	0	0	0		0	0	0	0	37	1	3.03	22.58	78.5	2	0	25581.8
2017-2018	1	2.22058	0.450332	73.5622	1	0		2	0	0	1	0	1	0	38	1	1.34	33.5	108.6	0	0	37142.3
2019-2020	1	2.22058	0.450332	73.5622	1	0		2	0	0	1	0	1	0	38	1	1.34	33.5	108.6	0	0	27018.8
2005-2006	0	2.22486	0.449466	91.3283	0	0	4	0	0		0	0	0	0	30	1	1.55	27.15	89.8	0	0	22077.1
2011-2012	0	2.22634	0.449168	102.788	0	0	1	0	0	1	1	0	0	0	25	0	0.4	33.4	93.9	2	0	17794.1
2017-2018	0	2.23829	0.446769	149.565	0	1		0	0	1	0	0	0	0	37	1	0.7	43.2	112.8	0	0	19783.2
2019-2020	0	2.23829	0.446769	149.565	0	1		0	0	1	0	0	0	0	37	1	0.7	43.2	112.8	0	0	31635.6
2007-2008	0	2.23842	0.446745	148.881	0	0	2	0	0	0	0	0	0	0	27	0	0.87	26.15	91.6	0	0	15101.3
2019-2020	0	2.24732	0.444974	79.6396	0	0	2	0	0	1	1	0	0	0	43	0		30.8	95.9	3	0	10702.3
2013-2014	0	2.2497	0.444504	211.407	0	0	1	1	0	1	1	0	0	0	42	1	0.67	26.5	90	0	0	23360.2
2005-2006	0	2.25843	0.442786	123.833	1	0	4	1	0		1	0	0	0	41	2	0.78	35.83	117.9	1	0	41985.4
2013-2014	1	2.27958	0.438678	80.8837	1	0	3	1	0	1	1	0	1	0	38	1	0.48	35.9	109.4	0	0	46387.7
2019-2020	0	2.28361	0.437903	105.355	0	0	3	1	0	0	0	0	1	0	37	1	2.39	41.6	134.5	1	0	16519.8
2019-2020	0	2.28752	0.437155	114.651	0	0	1	0	0	0	1	0	0	0	41	1	1.72	26.4	88.5	2	0	5505.51
2013-2014	0	2.28792	0.437079	105.631	0	0	1	0	0	0	0	0	0	0	26	1	0.18	22	77.9	1	0	36668.7
2009-2010	0	2.30355	0.434113	153.213	0	0	4	0	0	0	1	0	0	0	24	1	1.6	25.04	92.8	0	0	17540
2015-2016	0	2.33476	0.42831	83.2579	1	0	4	0	0	1	1	0	0	0	38	2	0.34	25.3	85.1	3	0	29833.8
2009-2010	0	2.33829	0.427664	155.523	0	0	3	0	0	0	1	0	0	0	42	1	1.32	29.67	93.2	0	0	16704.5
2009-2010	0	2.34011	0.427331	122.744	0	0	2	0	0	0	0	0	0	0	29	1	2.09	24.64	83.3	2	0	31131.1
2011-2012	0	2.34311	0.426783	83.138	0	0	2	0	0	1	0	0	0	0	38	1	3.36	26.4	89.1	3	0	32097.4
2005-2006	0	2.34695	0.426085	128.687	0	0	3	0	0		1	0	0	0	30	0		24.6	91	0	0	25791.6
2007-2008	0	2.35539	0.424558	86.5865	0	2	4	0	0	0	1	0	0	0	30	2	1.16	26.58	90.1	3	0	16874.4
2011-2012	0	2.35583	0.424479	149.028	0	0	0	0	0	1	0	0	0	0	38	1	0.81	24.7	79.6	0	0	32097.4
2009-2010	0	2.35846	0.424005	123.706	0	0	2	0	0	0	0	0	0	0	40	1	1.12	33.9	111.5	0	0	13973
2007-2008	1	2.3609	0.423568	83.7692	0	0	1	2	0	0	0	0	0	0	38	0	0.29	25.46	94.6	3	0	17679.9
2015-2016	0	2.37468	0.421109	87.4074	0	2	1	0	0	1	1	0	0	0	41	1	1.67	26.8	83.4	0	0	14916.8
2011-2012	1	2.39474	0.417583	159.278	0	0	2	1	0	0	1	0	0	0	21	0	0.33	29.3	97.1	2	0	19520.2
2011-2012	0	2.40725	0.415412	106.794	0	0	2	0	0	0	1	0	0	0	33	1	1.33	25	75	0	0	38218.7
2007-2008	0	2.41078	0.414804	279.548	0	0	0	0	0	1	1	0	0	0	34	1	0.65	25.91	85.3	0	0	19011
2015-2016	0	2.41492	0.414093	80	0	2	3	0	0	0	1	0	0	0	43	1	0.7	28.6	101.8	0	0	17281.4
2013-2014	0	2.41536	0.414017	99.1479	0	0	0	0	0	1	1	0	1	0	22	0	0.86	34.3	112	1	0	32937.4
2017-2018	1	2.41741	0.413665	107.553	0	0	3	0	0	0	1	0	0	0	30	2	1.18	26.2	91.6	1	0	44180.6
2019-2020	1	2.41741	0.413665	107.553	0	0	3	0	0	0	1	0	0	0	30	2	1.18	26.2	91.6	1	0	23840.1
2009-2010	0	2.42028	0.413175	145.722	0	0	2	0	0	1	1	0	0	0	42	2		26.59	88.7	3	0	21317.3
2013-2014	0	2.43275	0.411058	122.119	0	1	2	1	0	1	0	0	0	0	21	1	1.45	26.2	84.4	1	0	58644.9
2009-2010	0	2.47223	0.404493	193.596	0	0	3	1	0	0	1	0	0	0	33	0	0.02	47.87		2	0	29327.5
2017-2018	0	2.48317	0.402711	157.083	0	0		0	0	0	1	0	1	0	28	0	0.31	37.1	118.5	1	0	115993
2019-2020	0	2.48317	0.402711	157.083	0	0		0	0	0	1	0	1	0	28	0	0.31	37.1	118.5	1	0	34639.7
2005-2006	1	2.49026	0.401564	165.632		0					0	0	0	0	19	0	0.31	24.04	81.1	0	0	4206.34
2013-2014	0	2.49031	0.401556	106.186	0	0	1	0	0	0	0	0	0	0	42	1	0.47	44.9	119.5	1	0	35881.5
2007-2008	0	2.49391	0.400977	174.868	0	0	1	0	0	1	1	0	0	0	38	0	2.94	35.39	124.3	1	0	93436.6
2007-2008	0	2.51051	0.398326	80.5369	0	0	3	0	0	0	0	0	0	0	25	0	0.17	23.6	88.3	2	0	25807.6
2009-2010	1	2.52167	0.396563	121.376	0	0	0	0	0	0	0	0	0	0	31	0	0.82	23.97	87	0	0	21166.2
2007-2008	0	2.52282	0.396383	103.559	0	0	4	0	0	0	1	0	0	0	33	1	1.36	33.63	97.8	0	0	25990.4
2005-2006	0	2.5287	0.395461	121.715	0	2	1	0	0		0	0	0	0	38	1		25.66	89.7	0	0	23397.4
2005-2006	0	2.53499	0.394479	86.9336	0	0	4	0	0		1	0	1	0	30	1	0.7	31.47	101.3	0	0	26251.3
2015-2016	1	2.53573	0.394363	100.293	0	0	3	0	0	0	0	0	0	0	23	0	1.1	26.8	94.5	2	0	26735.3
2007-2008	0	2.53988	0.393719	139.266	0	2	1	0	0	1	1	0	0	0	40	1	1.74			0	0	13863.6
2015-2016	0	2.54365	0.393135	122.712	0	0	0	0	0	0	1	0	0	0	44	1	4.52	31.2	92	0	0	23957.3
2015-2016	0	2.58309	0.387133	98.1991	0	0	2	0	0	0	1	0	0	0	23	1	0.61	33.5	97	0	0	22069.9
2009-2010	0	2.58456	0.386913	80.2459	0	2	0	0	0	1	1	0	0	0	31	1		32.79	96	0	0	19442.8
2019-2020	1	2.59307	0.385644	91.8919	0	0	0	0	0	1	1	0	0	0	25	1	0.73	28.5	89	3	0	13868.1
2009-2010	0	2.59734	0.385009	164.306	0	0	3	1	0	0	1	0	0	0	21	0	0.33	25.21	83.4	1	0	35500.1
2007-2008	1	2.60107	0.384457	115.393	0	0	0	1	0	0	1	0	0	0	32	1	0.9	29.02	104.1	1	0	25545.7
2017-2018	0	2.61467	0.382458	281.915	0	1	1	0	0	1	1	0	1	0	36	2	0.52	27.1	87	3	0	16414.4
2019-2020	0	2.61467	0.382458	281.915	0	1	1	0	0	1	1	0	1	0	36	2	0.52	27.1	87	3	0	8354.73
2005-2006	0	2.65121	0.377186	159.626	0	0	4	0	0		1	0	0	0	34	1	0.23	29.92	94.2	3	0	56931
2011-2012	0	2.65503	0.376644	122.581	0	0	0	0	0	0	1	0	0	0	42	0	0.79	26.2	85.6	0	0	27654.7
2013-2014	0	2.65925	0.376047	72.9527	0	2	1	1	0	1	1	0	0	0	33	1	1.02	28	94.5	1	0	24405.5
2005-2006	0	2.66695	0.374961	105.412	0	0	4	0	0		0	0	0	0	35	1	0.14	27.89	98.1	0	0	26251.3
2013-2014	0	2.66923	0.37464	113.814	0	2	0	0	0	1	1	0	0	0	36	1	2.18	20	75.5	0	0	13316.5
2009-2010	0	2.67047	0.374465	140.072	0	0	3	1	0	1	1	0	0	0	28	1		23.2	91.5	1	0	35500.1
2017-2018	0	2.67087	0.37441	118.83	0	0	1	0	0	1	0	0	1	0	38	1	0.33	25.1	84	0	0	19783.2
2019-2020	0	2.67087	0.37441	118.83	0	0	1	0	0	1	0	0	0	0	38	1	0.33	25.1	84	0	0	31635.6
2017-2018	0	2.67538	0.373779	153.806	0	0	3	1	0	0	1	0	0	0	37	1	1.29	26.5	90.2	0	0	53056.9
2019-2020	0	2.67538	0.373779	153.806	0	0	3	1	0	0	1	0	0	0	37	1	1.29	26.5	90.2	0	0	21851.4
2009-2010	0	2.6926	0.371389	98.9824	0	0	0	0	0	1	1	0	1	0	22	1	0.37	27.22	83.2	0	0	17566.9
2013-2014	1	2.69655	0.370844	106.582	0	2	0	0	0	0	1	0	0	0	37	2	0.68	29.9	97.9	0	0	23015.1
2015-2016	0	2.70549	0.369619	92.9515	0	0	2	0	0	1	0	0	0	0	26	1	0.75	23.5	82.1	0	0	24043.2
2013-2014	0	2.70926	0.369105	86.9128	0	2	3	0	0	0	1	0	0	0	36	1	3.33	32.9	96.1	0	0	44489.7
2005-2006	0	2.72012	0.367631	201.256	0	2	0	0	0		1	0	1	0	36	1	0.12	36.6	104.7	0	0	23731.9
2017-2018	1	2.72021	0.367618	72.3529	0	2		2	0	0	1	0	0	0	36	1	0.28	29.5	96.6	2	0	30235.4
2019-2020	1	2.72021	0.367618	72.3529	0	2		2	0	0	1	0	0	0	36	1	0.28	29.5	96.6	2	0	10285.5
2011-2012	0	2.72146	0.367449	149.222	0	0	1	2	0	0	1	0	0	0	30	1	0.65	40.9	119	2	0	33506.5
2013-2014	0	2.72862	0.366485	107.85	0	0	0	0	0	0	1	0	0	0	41	1	0.89	22.4	79.8	0	0	29230
2017-2018	0	2.74196	0.364703	100.926	0	0	0	0	0	1	1	0	1	0	42	2	1.11	43.2	115.9	0	0	24105.6
2019-2020	0	2.74196	0.364703	100.926	0	0	0	0	0	1	1	0	0	0	42	2	1.11	43.2	115.9	0	0	17314.5
2007-2008	0	2.74262	0.364615	112.581	0	0	4	0	0	0	0	0	1	0	30	1	0.73	28.19	94.9	0	0	17102.3
2019-2020	0	2.75202	0.36337	101.296	0	0	1	0	0	1	1	0	1	0	41	1	3.58	33	105	1	0	42880.2
2009-2010	0	2.76001	0.362317	166.176	0	0	0	0	0	0	1	0	0	0	30	1		25.43	82.8	0	0	19793.6
2009-2010	1	2.76071	0.362226	132.882	0	0	1	0	0	0	1	0	1	0	21	1		40.81	109.2	0	0	20962.2
2009-2010	0	2.77436	0.360443	113.885	0	2	3	0	0	1	1	0	1	0	41	2	0.66	27.2	93.3	1	0	76359.4
2009-2010	0	2.78303	0.359321	299.681	0	0	0	1	0	0	1	0	0	0	39	1	1.78	28.32	92.7	1	0	69292.8
2009-2010	0	2.78658	0.358863	114.386	0	1	0	0	0	0	1	0	0	0	40	1	1.64	32.72	98.8	1	0	84008.2
2009-2010	1	2.78729	0.358772	152.831	0	0	1	0	0	0	1	0	0	0	30	1	1.69	25.5	79.3	0	0	19442.8
2017-2018	0	2.7973	0.357488	102.963	0	0	1	0	0	0	0	0	0	0	29	1	1.37	42	113.9	3	0	20120.8
2019-2020	0	2.7973	0.357488	102.963	0	0	1	0	0	0	0	0	0	0	29	1	1.37	42	113.9	3	0	26867.5
2015-2016	1	2.80688	0.356267	208.504	0	0	0	0	0	1	0	0	0	0	30	0	0.3	29.3	90.9	0	0	25103.7
2005-2006	0	2.80844	0.356069	140.978	0	2	0	1	0		1	0	0	0	41	1	0.35	40.37	130.3	1	0	40742.2
2015-2016	0	2.81536	0.355194	209.134	0	2	0	0	0	1	1	0	0	0	28	1	0.61	33.5	108.7	0	0	22264.1
2015-2016	0	2.81952	0.35467	87.541	0	0	0	0	0	0	1	0	0	0	41	1	0.69	32.4	106.5	0	0	15893.3
2009-2010	0	2.82014	0.354593	197.743	0	0	3	0	0	1	1	0	0	0	21	1	0.34	26.5	86.3	0	0	19336.9
2019-2020	0	2.83913	0.35222	112.293	0	0	3	0	0	0	0	0	0	0	37	1	0.74	32.6	97.4	0	0	7666.14
2013-2014	0	2.84213	0.351848	131.219	0	0	3	0	0	1	0	0	0	0	38	1		28.3	97	0	0	31233.3
2005-2006	0	2.8445	0.351555	131.329	0	0	1	0	0		1	0	0	0	42	1	1.13	27.02	95.4	0	0	16413.8
2011-2012	0	2.85177	0.35066	223.317	0	0	3	0	0	0	1	0	0	0	27	1		32.9	99.9	0	0	32455.7
2007-2008	0	2.85999	0.349652	164.281	0	0	0	0	0	0	0	0	0	0	25	1	0.81	37.11	116.4	0	0	19526.9
2009-2010	0	2.86082	0.349551	108.97	0	0	0	0	0	0	0	0	0	0	40	2	0.55	26.8	91.4	3	0	14280
2005-2006	0	2.86877	0.348581	269.582		0					1	0	0	0	19	0		26.07	91.6	0	0	4020.31
2013-2014	0	2.87205	0.348183	117.895	0	0	4	0	0	1	1	0	0	0	44	1	1.27	28.7	98.7	0	0	31765.7
2009-2010	0	2.88023	0.347195	138.635	0	2	2	2	0	0	0	0	1	0	34	1	0.68	32.86	90.9	0	0	20067.8
2009-2010	0	2.88185	0.346999	92.4497	0	0	0	0	0	0	1	0	0	0	35	0	0.54	40.7	115.1	0	0	25298.1
2011-2012	0	2.88257	0.346912	138.748	0	0	0	1	0	1	1	0	0	0	37	1	1.11	29.7	97.5	1	0	71034.2
2009-2010	0	2.8895	0.34608	133.406	0	0	3	2	0	0	1	0	0	0	44	0	1.64	30.66	107.5	0	0	13534.2
2013-2014	0	2.89663	0.345228	139.425	0	0	0	0	0	0	1	0	0	0	43	1		27.8	92	2	0	13780.3
2005-2006	0	2.89892	0.344956	118.997	0	2	3	0	0		1	0	0	0	58	2	0.97	31.83	103.4	0	0	19973.9
2019-2020	1	2.90542	0.344184	227.049	0	0		0	0	1	0	0	0	0	39	0	0.92	38	115.7	2	0	8082.04
2009-2010	1	2.92655	0.3417	176.203	0	0	0	0	0	0	0	0	0	0	26	1	0.98	25.41	86	0	0	13720.5
2013-2014	0	2.92776	0.341558	90.9016	0	0	1	0	0	0	1	0	0	0	40	1	0.67	26.4	89.7	0	0	23360.2
2013-2014	0	2.92904	0.341409	147.031	0	0	3	1	0	0	1	0	0	0	29	0	1.61	33.4	107.2	2	0	36078.1
2005-2006	1	2.94086	0.340037	130.467	0	0	3	1	0		0	0	0	0	28	0	0.48	24.49	89	2	0	25713.8
2017-2018	0	2.95748	0.338125	72.4306	0	2	0	0	0	0	0	0	0	0	34	1		27	94.7	0	0	24605.3
2019-2020	0	2.95748	0.338125	72.4306	0	2	0	0	0	0	0	0	0	0	34	1		27	94.7	0	0	15267.1
2009-2010	0	2.9754	0.33609	179.144	0	0	4	1	0	1	1	0	0	0	20	1	1.37	32.17	105.9	3	0	21722.4
2007-2008	0	3.00353	0.332942	65.8725	0	2	4	0	0	0	1	0	0	0	40	2	3.23	23.27	74.7	0	0	14749.9
2013-2014	0	3.00699	0.332559	200	0	0	3	0	0	1	1	0	0	0	27	1	1.34	23.9	90.2	0	0	37294.3
2009-2010	0	3.01029	0.332194	138.983	0	0	3	2	0	1	1	0	0	0	29	1	5	35.95	117.2	1	0	75460.3
2017-2018	1	3.01444	0.331737	145.424	0	0	3	0	0	0	1	0	0	0	33	1		32.4	102.8	3	0	44649.6
2019-2020	1	3.01444	0.331737	145.424	0	0	3	0	0	0	1	0	0	0	33	1		32.4	102.8	3	0	14115.8
2005-2006	0	3.01722	0.331431	110.916	0	2	1	0	0		0	0	0	0	38	1	0.55	29.33	105	0	0	18398.1
2007-2008	0	3.03804	0.32916	152.503	0	0	3	1	0	1	1	0	0	0	20	0		29.27	95.1	0	0	15101.3
2009-2010	0	3.07344	0.325369	255.03	0	0	2	1	0	0	1	0	0	0	30	1	1.18	39.29	114.7	1	0	21345.8
2009-2010	0	3.10459	0.322104	106.467	0	0	3	1	0	1	0	0	0	0	29	0	0.81	30.14	94	2	0	29019.1
2015-2016	0	3.12289	0.320216	88.1226	0	2	4	1	0	1	0	0	0	0	35	0	0.32	28.9	100	0	0	73882.1
2007-2008	1	3.12746	0.319748	119.127	0	0	3	0	0	1	1	0	0	0	33	1	1.74	29.22	92.7	0	0	15167.9
2017-2018	0	3.12762	0.319732	76.5972	0	2	2	0	0	1	0	0	0	0	44	0	0.01	26.4	89.5	0	0	14037.4
2019-2020	0	3.12762	0.319732	76.5972	0	2	2	0	0	1	0	0	0	0	44	0	0.01	26.4	89.5	0	0	11618.9
2005-2006	0	3.14442	0.318024	83.7689	0	2	4	0	0		1	0	0	0	42	1	2.25	22.55	80	0	0	20581
2005-2006	1	3.14529	0.317935	145.216		0					1	0	0	0	18	0	0.37	19.71	67.4	3	0	6677.23
2013-2014	0	3.15383	0.317075	139.915	0	0	3	0	0	0	1	0	1	0	39	1	0.51	40	128	2	0	22133.6
2007-2008	0	3.15677	0.31678	151.946	0	0	3	1	0	0	1	0	0	0	37	1	0.5	26.8	93.9	2	0	22830
2013-2014	0	3.17022	0.315435	159.139	0	0	0	0	0	0	0	0	0	0	36	1	0.16	23.1		0	0	24131.1
2015-2016	0	3.182	0.314268	125.854	0	0	0	0	0	1	1	0	0	0	21	1		31.6		0	0	22264.1
2013-2014	0	3.18319	0.31415	146.966	0	0	2	1	0	0	1	0	0	0	38	2	0.18	31.2	104	2	0	23486.7
2005-2006	0	3.18325	0.314144	182.85	0	0	1	0	0		1	0	0	0	24	1	0.53	27.79	91.9	0	0	1339.05
2009-2010	0	3.19973	0.312527	121.879	0	0	0	0	0	1	1	0	0	0	31	1	0.78	25.76	94.6	0	0	25298.1
2015-2016	1	3.21649	0.310898	203.472	0	0	2	1	0	1	1	0	0	0	22	0	0.66	42.6	122	1	0	75140.8
2009-2010	0	3.23489	0.309129	103.775	0	0	3	1	0	0	1	0	1	0	38	0	0.91	32.6	90	2	0	20884
2005-2006	0	3.24621	0.308051	119.334	0	0	0	0	0		1	0	0	0	32	1	0.6	35.7	120.2	0	0	26994.8
2013-2014	0	3.25512	0.307208	101.066	0	0	3	1	0	0	1	0	0	0	39	1	0.88	28.3	100.8	0	0	16968.5
2013-2014	0	3.26629	0.306157	144.904	0	0	0	0	0	0	1	0	0	0	26	1	0.87	32.3	100.7	3	0	30894.7
2017-2018	0	3.27794	0.30507	63.432	0	1	0	0	0	0	1	0	0	0	38	1		27.1	86	3	0	33626.4
2019-2020	0	3.27794	0.30507	63.432	0	1	0	0	0	0	1	0	0	0	38	1		27.1	86	3	0	23701.9
2017-2018	0	3.29267	0.303705	134.7	0	0		0	0	0	1	0	0	0	34	2	0.89	59.1	154.9	1	0	42250.3
2019-2020	0	3.29267	0.303705	134.7	0	0		0	0	0	1	0	0	0	34	2	0.89	59.1	154.9	1	0	13501.5
2013-2014	0	3.29656	0.303346	290.876	0	2	4	0	0	1	1	0	0	0	24	0	0.31	30.4	98.6	0	0	19370.3
2009-2010	0	3.29973	0.303055	158.827	0	0	4	1	0	0	1	0	0	0	44	2	0.55	35.17	101.4	0	0	28168.3
2019-2020	1	3.33493	0.299856	131.902	0	0	3	1	0	1	1	0	1	0	33	0	0.36	41.8	126	2	0	4510.17
2007-2008	0	3.35585	0.297987	73.5995	0	2	4	0	0	0	0	0	0	0	35	1	1.3	30.13	92.6	0	0	14632.5
2017-2018	1	3.3573	0.297859	82.2222	0	2	2	0	0	0	0	0	0	0	43	1	0.1	40.9	111.1	0	0	25783.1
2019-2020	1	3.3573	0.297859	82.2222	0	2	2	0	0	0	0	0	0	0	43	1	0.1	40.9	111.1	0	0	25403.2
2017-2018	0	3.38333	0.295567	20.7143	0	1		2	0	0	0	0	0	0	36	1		25.8	90.5	0	0	17060.1
2019-2020	0	3.38333	0.295567	20.7143	0	1		2	0	0	0	0	0	0	36	1		25.8	90.5	0	0	13025.1
2007-2008	1	3.38688	0.295257	156.37	0	0	3	1	0	0	1	0	0	0	40	0	0.69	22.74	83.7	2	0	28425.7
2011-2012	0	3.39466	0.29458	281.685	0	0	0	0	0	1	0	0	0	0	29	1	2.46	27.2	90.1	3	0	43986.8
2013-2014	0	3.39816	0.294277	163.565	0	0	2	0	0	0	1	0	0	0	36	2	0.17	70.1	152.2	1	0	25475
2017-2018	0	3.40558	0.293636	117.004	0	0	2	2	0	0	1	0	0	0	34	1	1.91	33.5	100	0	0	29767
2019-2020	0	3.40558	0.293636	117.004	0	0	2	2	0	0	1	0	0	0	34	1	1.91	33.5	100	0	0	19709.3
2015-2016	1	3.41633	0.292711	135.122	0	0	2	0	0	0	1	0	0	0	43	0	0.75	32.5	120.2	2	0	14270
2007-2008	0	3.41705	0.29265	151.592	0	2	0	0	0	0	1	0	0	0	37	1	0.9	29.05	92.9	0	0	15447.9
2013-2014	0	3.43228	0.291351	172.293	0	0	2	0	0	1	0	0	1	0	37	2		27.9	86.2	0	0	37547.5
2017-2018	0	3.43322	0.291272	113.734	0	0	3	0	0	1	1	0	1	0	27	1	0.59	40.9	115.2	0	0	40772.4
2019-2020	0	3.43322	0.291272	113.734	0	0	3	0	0	1	1	0	1	0	27	1	0.59	40.9	115.2	0	0	27881.8
2011-2012	0	3.43331	0.291264	165.257	0	0	0	0	0	0	1	0	0	0	42	2	0.54	31.8	100.9	0	0	32208.3
2009-2010	0	3.46615	0.288505	243.04	0	0	1	0	0	0	1	0	0	0	34	0	1.16	38.74	117.4	3	0	25259.5
2013-2014	0	3.47575	0.287708	182.31	0	0	0	0	0	0	1	0	0	0	37	1	0.56	32	91	0	0	33190.7
2019-2020	0	3.4782	0.287505	167.797	0	0	1	0	0	1	1	0	0	0	32	2	0.35	30.6	94	3	0	11932.1
2013-2014	0	3.47881	0.287455	5.72812	0	1	1	0	0	0	1	0	0	0	41	1	2.1	31.2	113	0	0	14954.9
2005-2006	0	3.49258	0.286321	46.4063	0	1	3	2	0		1	0	0	0	34	1	1.98	38.18	115.7	1	0	95837.7
2005-2006	0	3.5082	0.285047	149.588	0	0	2	0	0		1	0	0	0	22	0	1.68	38.52	117.2	0	0	19062.9
2005-2006	0	3.54064	0.282435	37.5726	0	1	0	0	0		1	0	0	0	56	1	2.35	30.6	93.9	0	0	22044.5
2011-2012	0	3.54483	0.282101	443.855	0	0	1	1	0	1	1	0	1	0	27	1	0.89	39.2	122.9	1	0	102856
2005-2006	0	3.54819	0.281834	130.435	0	0	0	0	0		1	0	0	0	25	1	1.99	22.2	84.7	0	0	23739.2
2015-2016	0	3.55413	0.281363	151.546	0	0	3	1	0	0	1	0	0	0	21	1	1.83	45.6	143	1	0	68998.9
2007-2008	0	3.55414	0.281362	249.21	0	0	3	0	0	0	1	0	0	0	26	0	1.97	37.66	105.4	0	0	16356.3
2013-2014	0	3.55897	0.28098	151.753	0	0	3	1	0	0	1	0	0	0	24	1	2	40.4	126.7	1	0	91534.3
2005-2006	0	3.5838	0.279034	215.775	0	2	0	0	0		1	0	0	0	33	1	0.57	45.63	121	0	0	27071.4
2007-2008	0	3.60477	0.27741	166.43	0	0	0	0	0	0	1	0	1	0	39	1	2.28	26.03	90.7	0	0	14632.5
2019-2020	1	3.60667	0.277264	216.4	0	0	0	0	0	1	1	0	0	0	22	1	0.35	27.6	94.9	2	0	8364.9
2005-2006	1	3.60858	0.277117	132.655	0	2	0	2	0		0	0	1	0	47	1	1.94	34.89	109.3	2	0	25327.1
2011-2012	0	3.61205	0.276851	148.271	0	0	0	2	0	0	1	0	1	0	42	1		35.3	112.1	0	0	31235.7
2013-2014	0	3.61339	0.276749	267.347	0	0	2	2	0	0	0	0	1	0	29	0	0.54	30.6	98.3	3	0	19370.3
2009-2010	0	3.61661	0.276502	166.976	0	0	4	1	0	0	1	0	0	0	44	1	1.77	25.97	88.9	1	0	88745.8
2009-2010	1	3.63173	0.275351	182.305	0	0	0	0	0	1	0	0	0	0	32	1	0.98	29.29	93.2	0	0	21637.3
2007-2008	0	3.64676	0.274216	161.783	0	0	3	1	0	0	1	0	0	0	26	1	0.66	37.97	119	3	0	20383.5
2013-2014	0	3.65112	0.273888	149.875	0	0	3	1	0	0	1	0	0	0	23	1		16.9	79	1	0	59947.3
2005-2006	1	3.65388	0.273682	134.32	0	0	4	0	0		1	0	1	0	55	0	1.24	31.45	103.3	0	0	17838.4
2007-2008	0	3.67787	0.271896	163.163	0	0	2	0	0	0	1	0	0	0	34	1	0.66	23.31	81.9	0	0	20473.4
2009-2010	0	3.67868	0.271837	92.5035	0	2	3	1	0	0	0	0	1	0	37	2	0.58	35.21	123.9	1	0	13046.9
2015-2016	0	3.68764	0.271176	140.19	0	0	3	0	0	0	1	0	0	0	36	1	2.64	29.9	86.3	0	0	22901.5
2009-2010	0	3.69429	0.270688	122.456	0	0	3	1	0	0	1	0	0	0	33	1	1.36	27.28	93.8	1	0	14429.2
2015-2016	0	3.71854	0.268923	158.557	0	0	0	0	0	0	1	0	0	0	24	1	1.41	25	82.7	0	0	22264.1
2011-2012	0	3.73577	0.267682	128.113	0	0	1	0	0	0	1	0	0	0	42	1	3.25	31.2	96.6	1	0	115926
2007-2008	1	3.74014	0.26737	147.83	0	0	0	0	0	1	0	0	0	0	21	0	0.05	28.43	99.2	3	0	17602.3
2009-2010	0	3.74781	0.266822	237.083	0	0	3	0	0	0	1	0	0	0	28	2	1.29	30.75	102.7	2	0	29459.4
2005-2006	0	3.75699	0.26617	226.203	0	0	2	1	0		1	0	0	0	36	1	1.04	32.48	100.7	0	0	25233.7
2013-2014	0	3.75723	0.266154	160.206	0	0	3	0	0	1	1	0	0	0	43	1		35.6	107.2	0	0	33659.7
2009-2010	0	3.75957	0.265988	138.205	0	0	4	0	0	0	0	0	0	0	22	0	0.82	34.32	103.9	0	0	20505.8
2009-2010	1	3.76905	0.265319	250.686	1	0	3	1	1	0	1	0	1	0	27	0	0.72	25.52	96.1	3	0	21281.1
2009-2010	1	3.77087	0.26519	189.29	0	0	0	0	0	0	1	0	0	0	34	1	0.71	33.14	91.3	0	0	19959.6
2011-2012	0	3.78843	0.263962	314.359	0	0	1	0	0	1	0	0	0	0	31	1	0.51	29.3	103	0	0	29102.7
2005-2006	1	3.80068	0.263111	32.4759	0	1	4	1	0		1	0	0	0	58	0	0.97	21.89	83.6	0	0	13763.1
2007-2008	0	3.80279	0.262965	144.85	0	2	3	0	0	0	0	0	0	0	36	2	0.87	27.33	87.8	3	0	16052.3
2009-2010	1	3.80547	0.262779	357.605	0	0	3	1	0	0	1	0	0	0	25	0		45.65	127.6	0	0	16281.5
2011-2012	0	3.82235	0.261619	98.8821	0	2	0	0	0	0	0	0	0	0	37	1	0.69	19.3	75.5	0	0	15542.9
2007-2008	0	3.82382	0.261518	126.75	0	2	3	1	0	0	1	0	0	0	25	1	0.23	31.47	100.2	1	0	61164.9
2005-2006	1	3.82905	0.261161	242.222	0	0	1	0	0		1	0	0	0	50	0	1.25	27.36	91.9	2	0	34121.7
2005-2006	0	3.82937	0.26114	184.32	0	1	0	0	0		1	0	0	0	27	1	1.55	36.17	112.5	2	0	26429.3
2005-2006	0	3.84017	0.260405	146.274	0	0	3	1	0		1	0	0	0	47	1	1.16	40.96	116.5	2	0	25741.4
2013-2014	0	3.85247	0.259574	231.952	0	0	3	0	0	1	0	0	0	0	39	2		23.4	87.7	1	0	90336.9
2005-2006	0	3.85973	0.259085	171.231	0	0	3	0	0		0	0	0	0	34	1	0.73	27.56	81.8	0	0	26994.8
2011-2012	1	3.89566	0.256696	95.215	0	2	3	0	0	0	1	0	1	0	33	1	0.67	37.9	110.4	2	0	30664
2005-2006	0	3.93686	0.254009	161.604	1	0	1	0	1		1	0	1	0	47	2	1.68	32.26	97.1	0	0	22044.5
2013-2014	0	3.94234	0.253656	150.166	0	2	0	0	0	1	0	0	0	0	33	1	0.84	30	106.4	0	0	42234.7
2005-2006	0	3.98566	0.250899	39.4631	0	1	1	1	0		0	0	0	0	46	2	1.68	33.6	105	0	0	19238.4
2011-2012	0	3.99059	0.25059	79.0264	0	1	1	0	0	0	1	0	0	0	44	1	0.78	31.4	100.8	0	0	31334.5
2013-2014	0	4.00142	0.249911	170.619	0	0	3	0	0	1	1	0	0	0	32	1	1.38	36.1	107	0	0	36777.3
2015-2016	0	4.01016	0.249367	124.508	0	2	0	0	0	0	1	0	0	0	29	1		38.7	106.8	0	0	22264.1
2009-2010	1	4.01018	0.249365	332.76	1	0	0	0	1	0	0	0	0	0	34	0	0.55	29.27	95.7	2	0	36499
2007-2008	0	4.019	0.248818	241.979	0	0	3	1	0	0	1	0	0	0	41	2	0.52	34.27	106.1	1	0	30240.8
2009-2010	0	4.0731	0.245513	196.052	0	0	0	0	0	0	1	0	0	0	25	0	1.31	26.93	94	3	0	17111.9
2013-2014	0	4.07447	0.24543	234.043	0	0	0	0	0	0	1	0	0	0	24	1	0.65	26.4	88.4	0	0	30099.5
2007-2008	0	4.07913	0.24515	213.959	0	2	3	0	0	1	1	0	0	0	30	1	0.6	33.56	108.7	0	0	23783.6
2005-2006	0	4.09561	0.244164	168.12	0	0	3	2	0		1	0	1	0	42	1	5	33.67	109.5	1	0	90455.7
2009-2010	0	4.11448	0.243044	247.727	0	2	0	0	0	1	0	0	0	0	36	1	1.74	29.39	96.3	3	0	21437.8
2009-2010	0	4.1306	0.242096	237.266	0	0	0	0	0	0	1	0	0	0	32	1	0.5	27.72	87.9	0	0	17072.9
2019-2020	0	4.13844	0.241637	169.3	0	0		0	0	1	1	0	0	0	40	1	0.28	38.8	116.9	1	0	15193.9
2007-2008	0	4.13921	0.241592	157.665	0	0	2	1	0	0	1	0	1	0	43	1	4.12	33.94	113.3	2	0	28558.8
2015-2016	0	4.15071	0.240923	117.769	0	0	3	0	0	0	0	0	0	0	33	2	0.56	34.5	95	3	0	31401.5
2015-2016	0	4.16043	0.24036	133.782	0	0	2	0	0	1	1	0	1	0	39	2	0.49	31.7	95.6	0	0	22185.8
2007-2008	0	4.1666	0.240004	82.512	0	2	3	0	0	0	1	0	0	0	39	1	0.7	26.47	89.8	0	0	24525.2
2005-2006	0	4.18992	0.238668	143.687	0	0	1	0	0		1	0	0	0	37	2	3.11	38.81	104.4	2	0	25617
2013-2014	1	4.19429	0.238419	139.03	0	2	4	0	0	1	1	0	1	0	42	1	1.06	37.4	113.8	1	0	57033.7
2015-2016	0	4.22988	0.236414	188.191	1	2	4	2	0	0	1	0	1	0	44	1	1.07	42.1	120.6	1	0	50028.3
2015-2016	0	4.24267	0.235701	167.805	0	2	0	0	0	1	0	0	0	0	28	1	0.63	29.3	94.1	0	0	21819.2
2015-2016	0	4.28356	0.233451	121.538	0	2	0	0	0	0	0	0	0	0	30	0	0.54	29.2	88.8	0	0	24386.6
2013-2014	0	4.30118	0.232494	30.2672	0	1	0	0	0	0	1	0	0	0	42	1	2.33	36.1	113.3	3	0	34672.2
2005-2006	0	4.33847	0.230496	139.178	0	2	3	0	0		1	0	1	0	50	1	5	24.11	81.3	0	0	21707.4
2013-2014	1	4.34612	0.23009	88.2641	0	2	2	0	0	0	0	0	1	0	41	1	0.78	42.1	121.5	2	0	29088.6
2007-2008	0	4.36224	0.22924	193.524	0	0	2	1	0	0	0	0	0	0	22	0	0.5	40.82	105.5	2	0	24837
2005-2006	0	4.36348	0.229175	16.5965	0	1	2	1	0		0	0	1	0	46	0	1.46	25.97	86.4	2	0	33056
2007-2008	1	4.41636	0.226431	162.35	0	0	1	0	0	0	1	0	0	0	31	1	0.8	48.45	115.8	0	0	15447.9
2011-2012	1	4.44644	0.224899	295.74	0	0	3	1	0	0	1	0	1	0	39	1	0.81	31.8	112.1	2	0	38501
2019-2020	1	4.4696	0.223734	176.78	0	0		0	0	1	0	0	0	0	39	1	1.01	28	92.5	0	0	6154.72
2009-2010	0	4.50135	0.222156	373.517	0	0	1	0	0	0	1	0	0	0	22	0	0.24	27.44	94.3	1	0	25859
2007-2008	0	4.52124	0.221178	192.784	0	0	4	2	0	0	1	0	0	0	30	1	1.49	35.93	115	1	0	93436.6
2007-2008	0	4.57094	0.218773	111.72	0	2	4	2	0	1	1	0	1	0	32	1	0.03	35.38	104.7	1	0	30711.4
2015-2016	0	4.61253	0.216801	148.319	0	2	0	0	0	0	1	0	1	0	30	1	0.77	25.9	93.2	0	0	23276.3
2013-2014	1	4.62431	0.216249	232.13	0	0	3	1	0	0	1	0	0	0	43	1	0.54	35.4	110.7	3	0	27317.4
2019-2020	0	4.64444	0.215311	278.667	0	0	3	0	0	0	1	0	0	0	21	0	0.8	31.6	92.5	0	0	19909.2
2009-2010	0	4.71225	0.212213	200.928	0	2	4	1	0	0	1	0	0	0	43	2	1.31	33.57	96	0	0	13534.2
2011-2012	0	4.73401	0.211237	201.856	0	0	1	0	0	1	1	0	0	0	23	0	1.08	38.5	116.5	2	0	14883.7
2011-2012	0	4.81298	0.207771	95.3125	0	1	4	0	0	0	1	0	0	0	38	1		27.9	90.4	0	0	53370.8
2007-2008	0	4.83362	0.206884	171.506	0	2	4	1	0	0	1	0	1	0	43	2	1.1	27.63	107.6	2	0	26854.5
2011-2012	1	4.85585	0.205937	233.728	0	0	3	1	0	0	1	0	1	0	36	2	1.1	40.8	112.4	1	0	24919.5
2009-2010	1	4.86215	0.20567	166.74	0	0	4	1	0	0	1	0	0	0	23	1	0.71	20.04	74.6	1	0	26199.6
2015-2016	0	4.87388	0.205175	161.459	0	0	3	1	0	0	1	0	0	0	44	2	1.83	23.2	82.1	1	0	132472
2009-2010	0	4.87712	0.205039	200.201	0	0	3	1	0	1	0	0	0	0	31	1	0.74	32.38	99.3	0	0	14162.3
2013-2014	0	4.91864	0.203308	201.905	0	0	4	0	0	0	1	0	0	0	43	1	1.81	31.3	94.6	1	0	59781.5
2005-2006	0	4.9285	0.202902	237.225	0	0	4	0	0		1	0	0	0	29	1	3.12	34.52	104.8	2	0	34085
2009-2010	0	4.93347	0.202697	227.775	0	0	3	1	0	0	1	0	0	0	20	0	0.6	28.66	87.8	2	0	24507.5
2005-2006	0	4.93978	0.202438	181.591	0	1	3	1	0		1	0	1	0	61	2	0.84	31.34	120.9	2	0	13643.8
2019-2020	0	4.95088	0.201984	248.14	0	0	0	0	0	0	1	0	0	0	22	1	0.64	24.1	85.4	3	0	18571.4
2015-2016	0	4.9853	0.20059	176.667	0	0	0	0	0	1	1	0	0	0	33	1	0.94	34	102.2	3	0	18725.3
2007-2008	0	4.99097	0.200362	197.27	0	0	1	1	0	0	1	0	0	0	22	1	0.58	37.94	119.6	0	0	23350.3
2009-2010	1	4.99947	0.200021	145.747	0	0	3	1	0	0	1	0	1	0	38	1	0.76	42.75	128.4	3	0	22421.9
2011-2012	1	5.04403	0.198254	167.196	0	0	1	2	0	1	1	0	0	0	30	0	1.79	48.4	129.2	2	0	26465.9
2017-2018	0	5.05837	0.197692	127.067	0	2	2	2	0	0	1	0	0	0	40	1	1.09	28	92	0	0	55579
2019-2020	0	5.05837	0.197692	127.067	0	2	2	2	0	0	1	0	0	0	40	1	1.09	28	92	0	0	26793.2
2007-2008	0	5.059	0.197668	233.57	0	0	3	0	0	0	1	0	1	0	25	1	2.07	39.24	105	3	0	14568.2
2005-2006	0	5.07168	0.197173	8.02262	0	1	0	0	0		0	0	0	0	36	1	1.81	28.93	94.1	3	0	90335
2019-2020	0	5.11602	0.195465	218.144	0	0	3	2	0	1	1	0	0	0	41	1	0.8	31.6	99.1	0	0	18662.4
2007-2008	0	5.16921	0.193453	220.412	0	2	0	0	0	1	1	0	0	0	37	1	1.01	28.95	103	0	0	19613
2011-2012	0	5.23875	0.190885	92.0388	0	1	4	0	0	0	1	0	0	0	42	0	0.01	31.6	96.3	3	0	31235.7
2011-2012	0	5.30532	0.18849	244.943	0	0	2	2	0	1	1	0	0	0	41	1	3.9	36.3	113.2	1	0	105874
2009-2010	0	5.30603	0.188465	181.962	0	2	0	0	0	0	1	0	0	0	24	1		26.54	93.8	3	0	24471.4
2005-2006	0	5.33137	0.187569	218.847	0	2	1	0	0		0	0	0	0	37	1	1.55	38.35	113.8	3	0	34544.3
2015-2016	0	5.33549	0.187424	196.389	0	0	0	0	0	0	1	0	0	0	22	1	0.2	31.1	102.3	3	0	24043.2
2005-2006	0	5.33859	0.187315	267.986	0	0	0	0	0		1	0	0	0	24	1	0.31	28.83	86.6	0	0	17968.8
2013-2014	0	5.38783	0.185603	259.334	0	0	1	0	0	0	1	0	1	0	41	1	0.96	35.8	102.8	0	0	28793.1
2017-2018	0	5.45318	0.183379	251.585	0	0	1	1	0	1	1	0	1	0	28	1	0.51	42.4	125.5	1	0	73778.8
2019-2020	0	5.45318	0.183379	251.585	0	0	1	1	0	1	1	0	1	0	28	1	0.51	42.4	125.5	1	0	21619.4
2013-2014	0	5.51851	0.181208	160.878	0	0	3	1	0	0	1	0	0	0	38	2	0.91	29.2	95	1	0	29118.1
2005-2006	0	5.52635	0.180951	487.624	0	0	4	1	0		0	0	1	0	48	1	2.43	32.18	107.6	0	0	22044.5
2005-2006	0	5.56821	0.179591	257.08		0					0	0	0	0	18	0	0.75	39.07	113.3	1	0	22325.1
2005-2006	0	5.58801	0.178955	220.868	0	0	4	0	0		1	0	0	0	47	1		37.62	112	0	0	19663.8
2009-2010	0	5.61224	0.178182	145.186	0	2	2	0	0	0	1	0	0	0	35	0	0.17	40.32	125.4	2	0	20775.3
2005-2006	0	5.64217	0.177237	16.2361	0	1	2	2	0		1	0	0	0	45	1		32.81	94.6	0	0	19915.7
2009-2010	1	5.69184	0.17569	176.721	0	0	4	1	0	1	1	0	0	0	36	1	0.54	48.97	130.6	2	0	20884
2009-2010	0	5.72186	0.174768	183.557	0	2	1	0	0	0	1	0	0	0	43	1	1.36	26.65	92.2	0	0	14906.4
2005-2006	0	5.72352	0.174718	177.705	0	0	3	0	0		0	0	0	0	29	1	3.54	23.57	80.6	0	0	18592.5
2005-2006	0	5.75712	0.173698	22.1233	1	1	1	2	1		1	0	0	0	55	1	1.24	31.19	105.3	0	0	17496.1
2013-2014	0	5.77961	0.173022	120.361	0	2	0	0	0	0	1	0	1	0	44	0	1.94	40.4	126.5	0	0	17828.8
2013-2014	0	5.80272	0.172333	238.195	0	0	2	1	0	1	1	0	1	0	22	1	0.92	34.4	103.7	1	0	58260.7
2015-2016	0	5.8482	0.170993	60.9505	0	1	1	2	0	1	1	0	0	0	39	1	0.61	29.6	92.9	0	0	22185.8
2013-2014	0	5.84896	0.170971	370	0	0	2	2	0	0	1	0	0	0	21	1	1.2	37.1	115.2	1	0	75637.6
2007-2008	1	5.9808	0.167202	227.812	0	0	3	1	0	1	1	0	0	0	44	2	0	27.51	98.1	1	0	36632.6
2007-2008	0	6.0098	0.166395	2605.09	0	0	4	1	0	0	1	0	0	0	24	1	2.79	20.02	83.2	2	0	26529.8
2007-2008	0	6.04018	0.165558	72.8497	0	1	2	0	0	0	1	0	0	0	25	0	2.45	45.43	125.8	2	0	26049.2
2011-2012	0	6.04442	0.165442	331.425	0	2	0	0	0	0	1	0	0	0	34	1	1.42	32.5	109.4	0	0	40536.8
2015-2016	0	6.07004	0.164744	223.426	0	0	2	0	0	0	1	0	0	0	27	1	0.08	44.3	130.3	2	0	26774.1
2017-2018	0	6.10389	0.16383	162.353	0	2	1	0	0	1	0	0	0	0	21	1	0.12	29	95.5	3	0	27859.7
2019-2020	0	6.10389	0.16383	162.353	0	2	1	0	0	1	0	0	0	0	21	1	0.12	29	95.5	3	0	11447.6
2009-2010	0	6.17271	0.162003	243.979	0	0	2	1	0	1	1	0	1	0	43	1	2.73	36.54	106.9	2	0	25579.6
2019-2020	0	6.33867	0.157762	346.708	0	0	3	2	0	0	1	0	0	0	37	1	2.6	35.2	107.7	1	0	28016.8
2005-2006	0	6.3427	0.157661	33.403	1	1	3	1	1		1	0	0	0	51	1		33.74	109.7	0	0	18698.1
2011-2012	0	6.34687	0.157558	203.607	0	2	2	1	0	0	1	0	1	0	33	0	0.14	33.1	112	2	0	28047.5
2007-2008	0	6.36292	0.15716	111.789	0	1	2	0	0	1	0	0	0	0	43	2	0.03	30.47	98.3	0	0	17511.2
2019-2020	1	6.39193	0.156447	148.227	0	1	0	0	0	0	1	0	1	0	39	1	0.71	47.6	127	2	0	8600.19
2015-2016	0	6.4306	0.155506	254.341	0	0	0	0	0	1	1	0	0	0	42	1	0.83	34.5	101.9	0	0	15893.3
2017-2018	0	6.43652	0.155364	176.767	0	2	3	1	0	0	1	0	0	0	42	2	0.58	34.6	116.4	1	0	25191.9
2019-2020	0	6.43652	0.155364	176.767	0	2	3	1	0	0	1	0	0	0	42	2	0.58	34.6	116.4	1	0	9188.08
2007-2008	1	6.47994	0.154322	287.473	0	0	0	0	0	1	1	0	0	0	44	1	1.65	38.22	115.5	3	0	17097
2005-2006	0	6.51108	0.153584	277.629		2					1	0	0	0	19	1	3.87	40.6	126.2	3	0	42511.3
2019-2020	0	6.52442	0.15327	216.137	0	0	3	2	0	0	0	0	1	0	37	1	0.87	34	106.2	0	0	22742.7
2009-2010	1	6.56747	0.152266	147.934	0	2	4	1	0	0	1	0	0	0	39	1	1.22	29.39	96.4	1	0	22013.4
2005-2006	0	6.62526	0.150938	235.077	0	1	4	0	0		1	0	0	0	54	1	2.17	37	103.2	0	0	13763.1
2009-2010	1	6.64834	0.150413	111.572	0	1	3	1	0	1	1	0	0	0	43	2	0.38	21.31	81.5	1	0	19683.5
2005-2006	0	6.76106	0.147906	19.2811	0	1	3	0	0		1	0	0	0	45	1	0.51	48.37	131.4	0	0	17204.9
2019-2020	0	6.83916	0.146217	23.6122	0	1	0	0	0	0	1	0	0	0	39	1	0.25	34.7	100.1	0	0	17742.6
2017-2018	0	6.887	0.145201	56.1905	0	1	1	0	0	0	1	0	1	0	43	1	1.22	25.3	83.7	0	0	13568.6
2019-2020	0	6.887	0.145201	56.1905	0	1	1	0	0	0	1	0	1	0	43	1	1.22	25.3	83.7	0	0	13651.1
2007-2008	0	6.89571	0.145018	195.012	0	2	1	1	0	0	1	0	0	0	38	2	0.46	37.42	121.6	1	0	36501.2
2005-2006	0	6.92249	0.144457	22.8992	0	1	1	0	0		1	0	0	0	46	1	0.56	30.54	100	0	0	16649
2005-2006	0	6.93017	0.144297	237.659	0	0	1	1	0		1	0	0	0	45	1	0.2	39.65	117.9	2	0	32632.5
2017-2018	0	6.93429	0.144211	65.316	0	1	3	1	0	1	1	0	1	0	34	0		56.4	144	2	0	14615.3
2019-2020	0	6.93429	0.144211	65.316	0	1	3	1	0	1	1	0	1	0	34	0		56.4	144	2	0	21329.8
2011-2012	0	6.99491	0.142961	138.522	0	1	1	2	0	0	1	0	1	0	38	0	1.12	34.9	108.5	0	0	45655.1
2013-2014	0	7.15204	0.13982	272.425	0	0	1	0	0	0	1	0	0	0	34	1	0.59	40.5	121.5	1	0	23780
2013-2014	0	7.15958	0.139673	185.215	0	2	4	1	0	0	1	0	1	0	42	1		38.5	110.8	1	0	72899.2
2005-2006	0	7.16232	0.13962	222.377	0	0	0	2	0		0	0	0	0	45	2	1.52	29.66	98.9	0	0	14026.9
2009-2010	0	7.25799	0.137779	349.351	0	0	1	1	0	1	1	0	0	0	32	1	1.08	39.29	116.5	0	0	16439.9
2009-2010	0	7.2629	0.137686	459.444	0	0	3	0	0	0	1	0	0	0	44	1	3.97	25.06	82.3	0	0	17546.5
2015-2016	0	7.36237	0.135826	190.758	0	2	0	0	0	0	1	0	1	0	43	1	1.13	37.1	103.6	0	0	15893.3
2009-2010	0	7.40175	0.135103	405.849	0	2	0	0	0	0	1	0	0	0	38	1	0.45	39.72	124.7	0	0	25432
2005-2006	0	7.41878	0.134793	469.306	0	0	2	0	0		1	0	1	0	23	1	0.62	30.69	101.2	0	0	20451.2
2007-2008	0	7.45716	0.134099	137.321	0	1	0	0	0	0	1	0	1	0	35	1	1.21			0	0	25990.4
2007-2008	0	7.47324	0.133811	429.271	0	0		1	0	0	1	0	0	0	36	1		29.74	99.7	0	0	16720.8
2019-2020	0	7.47953	0.133698	110.074	0	1	3	0	0	0	1	0	0	0	37	1	1.39	67	178	0	0	10021.4
2009-2010	0	7.49095	0.133494	285.335	0	0	3	1	0	1	1	0	0	0	21	0	0.39	45.27	118.2	2	0	29489.4
2009-2010	1	7.53332	0.132744	286.948	0	0	3	1	0	0	1	0	1	0	23	1		32.34	104.1	0	0	18420.3
2017-2018	0	7.53984	0.132629	286.635	0	0	0	0	0	0	1	0	0	0	33	1	0.49	28.8	96.5	0	0	15889.9
2019-2020	0	7.53984	0.132629	286.635	0	0	0	0	0	0	1	0	0	0	33	1	0.49	28.8	96.5	0	0	16939.9
2007-2008	0	7.58034	0.13192	228.056	0	0	0	0	0	0	1	0	0	0	26	2	0.4	32.37	106	0	0	22139.3
2015-2016	0	7.72743	0.129409	179.197	0	2	2	1	0	0	0	0	1	0	38	2	0.08	22.9	83.1	1	0	61245.5
2013-2014	0	8.05048	0.124216	535.451	0	0	3	1	0	0	1	0	1	0	21	0	1.42	37	112.2	3	0	36992.9
2007-2008	1	8.06847	0.123939	208.727	0	2	0	0	0	0	1	0	1	0	32	1	1.36	33.45	114.4	1	0	37168.3
2007-2008	0	8.12913	0.123014	321.307	0	0	3	0	0	1	1	0	0	0	27	1	1.81	29.36	102	2	0	27090.3
2015-2016	0	8.19597	0.122011	61.9805	0	1	0	0	0	0	1	0	0	0	40	1		29.1	89.5	0	0	15893.3
2019-2020	0	8.39058	0.119181	46.8108	0	1	3	0	0	1	1	0	1	0	37	1		32.2	97.2	0	0	12154.7
2017-2018	0	8.39452	0.119125	404.972	0	0	2	0	0	0	1	0	0	0	39	1	0.51	31.7	111.1	3	0	53567.1
2019-2020	0	8.39452	0.119125	404.972	0	0	2	0	0	0	1	0	0	0	39	1	0.51	31.7	111.1	3	0	23655.8
2007-2008	1	8.39654	0.119097	75.2704	0	1	0	1	0	1	1	0	1	0	36	1	0.47	34.75	114.2	3	0	23783.6
2019-2020	0	8.40082	0.119036	170.765	0	2	0	0	0	1	1	0	1	0	29	0	0.17	39.2	116	3	0	12956
2015-2016	0	8.42667	0.118671	19.5122	0	1	0	0	0	1	1	0	0	0	40	1		34.4	106.3	0	0	20504
2017-2018	0	8.43783	0.118514	231.729	0	2	0	0	0	0	0	0	0	0	32	1		41.6	121.9	0	0	18426.8
2019-2020	0	8.43783	0.118514	231.729	0	2	0	0	0	0	0	0	0	0	32	1		41.6	121.9	0	0	15782.6
2011-2012	0	8.45492	0.118274	463.597	0	0	4	0	0	1	1	0	0	0	30	1	0.39	38.9	111.5	3	0	38161
2017-2018	0	8.47828	0.117948	148.643	0	1	3	0	0	0	1	0	0	0	32	2	1.42	28.4	94.6	0	0	15515.1
2019-2020	0	8.47828	0.117948	148.643	0	1	3	0	0	0	1	0	0	0	32	2	1.42	28.4	94.6	0	0	22115.9
2015-2016	0	8.4876	0.117819	263.525	0	0	0	0	0	0	0	0	0	0	27	1		39	102.7	3	0	22967.6
2015-2016	0	8.68384	0.115156	195.607	0	2	0	0	0	1	0	0	1	0	31	0		29.6	90.2	0	0	29007.8
2007-2008	1	8.68979	0.115078	238.392	0	2	4	1	0	0	1	0	0	0	23	1	0.66	31.24	88.4	3	0	24863.2
2007-2008	1	8.91932	0.112116	237.615	1	2	1	2	1	0	1	0	1	0	38	0	0.92	35.19	103.1	3	0	23783.6
2013-2014	1	8.92192	0.112083	78.6938	0	1	3	1	0	1	1	0	0	0	37	1	4.19	52.4	149.1	1	0	69839.3
2009-2010	1	9.14933	0.109298	95.3852	1	1	3	2	0	0	1	0	0	0	39	1	1.02	67.83	163.5	1	0	13046.9
2007-2008	0	9.20088	0.108685	315.53	0	1	4	0	0	0	1	0	1	0	41	0	0.47	31.27	103.1	0	0	23128.2
2009-2010	0	9.28559	0.107694	279.359	0	0	0	0	0	0	1	0	0	0	22	1	0.37	42.48	124	0	0	17566.9
2019-2020	0	9.47965	0.105489	360.379	0	0	3	2	0	0	1	0	0	0	23	1	3.2	30.8	98.2	1	0	54978.7
2011-2012	0	9.53773	0.104847	440.35	0	0	4	0	0	0	1	0	0	0	31	1	0.6	39.2	114	0	0	31460.2
2009-2010	0	9.69168	0.103181	243.706	0	2	0	0	0	1	1	0	0	0	25	1	0.19	31.55	105.6	0	0	17566.9
2009-2010	0	9.79928	0.102048	984.739	0	0	0	1	0	0	1	0	0	0	42	2	0.34	26.02	83.9	0	0	16844.6
2005-2006	0	9.88846	0.101128	88.6446	0	1	4	1	0		0	0	1	0	58	1		35.34	119.6	1	0	44199.6
2017-2018	0	9.90528	0.100956	307.541	0	0	0	0	0	0	0	0	0	0	43	1	1.15	40.4	140.4	0	0	14454
2019-2020	0	9.90528	0.100956	307.541	0	0	0	0	0	0	0	0	0	0	43	1	1.15	40.4	140.4	0	0	11580.7
2007-2008	0	9.95978	0.100404	197.236	0	2	3	1	0	0	1	0	1	0	31	1	0.93	33	121.8	1	0	29360.2
2007-2008	1	10.0285	0.0997162	144.555	0	1	1	1	0	0	1	0	1	0	35	1		35.36	105.7	2	0	24901.2
2013-2014	0	10.0457	0.0995446	47.542	0	1	0	0	0	0	1	0	0	0	37	1	0.76	34	103.7	0	0	29921.6
2017-2018	0	10.1982	0.0980566	120.687	0	1	2	0	0	1	1	0	0	0	36	2	0.99	42.9	127.1	2	0	36073
2019-2020	0	10.1982	0.0980566	120.687	0	1	2	0	0	1	1	0	0	0	36	2	0.99	42.9	127.1	2	0	12882.1
2007-2008	0	10.762	0.0929199	207.981	0	1	0	0	0	0	1	0	0	0	23	1	1.14	41.87	112.5	0	0	12058.7
2009-2010	0	10.9297	0.091494	573.285	0	0	4	1	0	1	1	0	1	0	25	1	0.05	42.39	141	0	0	31847
2011-2012	0	10.9603	0.0912381	246.885	0	1	3	1	0	0	1	0	0	0	34	1	1.26	45.5	144	1	0	31335.1
2013-2014	0	11.0227	0.0907216	553.318	0	1	3	2	0	0	1	0	1	0	42	1		33.1	114.9	0	0	28103.2
2009-2010	0	11.035	0.0906209	203.205	0	2	0	0	0	1	1	0	0	0	36	1		40.84	127.2	3	0	18507.8
2007-2008	1	11.0834	0.090225	243.078	1	2	1	1	0	0	1	0	1	0	36	2		49.13	146.7	0	0	42195.7
2015-2016	0	11.1539	0.0896546	385.575	0	1	4	2	0	1	1	0	0	0	29	1	1.65	45.2	139.5	0	0	22756.5
2009-2010	0	11.7027	0.0854506	200.874	0	1	4	2	0	0	1	0	1	0	41	1	0.3	51.3	148	1	0	14807.1
2007-2008	1	11.7085	0.0854081	263.738	1	2	3	1	1	0	1	0	1	0	34	0	1.44	40.67	126.9	2	0	20705.4
2013-2014	0	11.7182	0.0853374	286.408	0	2	1	1	0	0	1	0	1	0	34	2	1.61	35.7	109.7	2	0	32321.9
2011-2012	1	11.7573	0.0850539	30.7277	0	1	2	0	0	0	1	0	0	0	33	1	1.09	43.2	115.5	3	0	38218.7
2017-2018	0	12.1994	0.0819709	542.766	0	0	3	0	0	0	0	0	0	0	27	0	0	32.7	113.6	2	0	27829.4
2019-2020	0	12.1994	0.0819709	542.766	0	0	3	0	0	0	0	0	0	0	27	0	0	32.7	113.6	2	0	22492.3
2009-2010	0	12.2425	0.0816827	565.227	0	0	3	2	0	0	0	0	0	0	30	1	0.09	30.02	90.6	0	0	15108.3
2017-2018	0	12.7511	0.0784245	187.654	0	1	3	1	0	1	0	0	0	0	24	0		19.1	71	0	0	37194.2
2019-2020	0	12.7511	0.0784245	187.654	0	1	3	1	0	1	0	0	0	0	24	0		19.1	71	0	0	14261.5
2011-2012	0	13.4003	0.0746254	215.051	0	1	4	2	0	0	1	0	1	0	43	1	0.9	47.8	143.7	1	0	20562.7
2005-2006	0	13.9691	0.0715866	644.943	0	0	3	2	0		1	0	0	0	25	0	2.18	33.48	113.3	1	0	67802.8
2015-2016	0	14.2968	0.0699457	56.1099	0	1	3	1	0	1	1	0	1	0	37	2	0.5	34.3	116.1	1	0	52119.8
2011-2012	0	14.3026	0.0699172	507.484	0	0	0	1	0	1	1	0	0	0	21	1	0.54	25.9	91	1	0	41018.5
2007-2008	1	15.6359	0.0639555	294.853	0	1	3	1	0	0	1	0	0	0	31	0	1.19	34.99	122.3	1	0	36688.3
2009-2010	0	15.7344	0.063555	488.525	0	0	0	0	0	0	1	0	0	0	40	2	1.35	29.77	106.9	0	0	21182.6
2015-2016	0	16.2328	0.0616036	473.49	0	1	4	1	0	0	1	0	1	0	44	0	1.5	45.3		2	0	21984.3
2007-2008	0	16.3219	0.0612676	95.0506	0	1	4	2	0	0	1	0	0	0	42	2	0.7	35.05	109.5	0	0	16895.4
2007-2008	1	16.3338	0.0612227	21.3845	0	1	0	0	0	0	1	0	0	0	24	1		37.35	114.6	3	0	15981.9
2013-2014	0	17.4426	0.057331	478.512	0	2	1	0	0	0	1	0	0	0	32	1	0.68	37.4	119.2	0	0	23015.1
2011-2012	0	18.4908	0.0540808	679.741	0	0	1	1	0	1	1	0	0	0	23	1		30.4	100.4	2	0	20000.3
2017-2018	0	18.879	0.0529689	250.577	0	1	3	0	0	0	1	0	0	0	43	1	2.95	33.2	105	3	0	19875.6
2019-2020	0	18.879	0.0529689	250.577	0	1	3	0	0	0	1	0	0	0	43	1	2.95	33.2	105	3	0	10264.4
2009-2010	0	19.0775	0.0524177	33.1809	0	1	0	1	0	0	1	0	0	0	44	1	0.51	52.86	143.2	0	0	21182.6
2019-2020	0	19.1616	0.0521877	481.343	0	2	0	0	0	0	1	0	0	0	27	0	0.07	38.4	119.3	2	0	5551.51
2005-2006	1	20.6654	0.04839	65.1812	0	1	0	1	0		1	0	0	0	40	1	0.6	43.07	136.2	1	0	40742.2
2011-2012	1	20.7633	0.048162	64.2768	0	1	4	2	0	0	1	0	0	0	43	0	0.84	33.5	119.4	2	0	15206.6
2017-2018	1	29.9236	0.0334185	67.328	0	1		2	0	0	1	0	1	0	37	2	0.09	50.7	144	1	0	36645.7
2019-2020	1	29.9236	0.0334185	67.328	0	1		2	0	0	1	0	1	0	37	2	0.09	50.7	144	1	0	28915.9
2013-2014	0	31.4818	0.0317644	296.358	0	1	4	1	0	0	1	0	1	0	32	1	0.9	50.8	151.5	1	0	32357.4
2011-2012	0	35.5706	0.0281131	445.716	0	1	0	0	0	0	1	0	0	0	44	1	1.02	42.8	124.6	0	0	33767.6
2005-2006	0	41.0133	0.0243823	579.183	0	1	1	1	0		1	0	1	0	40	1	1.47	44.93	124.1	1	0	37165.6
2005-2006	1	0.490733	2.03777	61.4458	0		3	1	0		1	1	0	0	26	1	0.6	20.69	87.4	1	0	6066.41
2013-2014	0	0.508063	1.96826	115.091	0		1	0	0	0	1	1	0	0	40	1	0.03	25		1	0	24192.8
2005-2006	0	0.612219	1.6334	54.0199	0		1	1	0		1	1	0	0	24	1	5	39.74	114.3	1	0	6515.6
2005-2006	0	0.742299	1.34717	58.1281	0		0	0	0		1	1	0	0	26	1	1.7	21.9	73.8	0	0	59912.1
2005-2006	0	0.798709	1.25202	206.803	0		0	0	0		1	1	0	0	33	1	0.99	29.7	101.6	0	0	2047.98
2005-2006	0	0.8104	1.23396	163.043	0		4	0	0		0	1	0	0	22	0		27.51	89.6	0	0	17968.8
2005-2006	0	0.837704	1.19374	113.953	0		0	0	0		1	1	0	0	23	0	0.49	23.08	89.5	0	0	1618.7
2005-2006	1	0.839858	1.19068	151.316	0		0	0	0		1	1	0	0	25	1	0.59	25.79	81.4	3	0	6027.17
2005-2006	0	0.866	1.15473	108.434	0		2	1	0		1	1	0	0	32	1	0.53	19.29	81	2	0	26256.5
2005-2006	1	1.07325	0.93175	145.995	0		3	0	0		1	1	0	0	22	0	0.88	18.64		0	0	21509.4
2005-2006	0	1.16329	0.859632	109.316	0		0	0	0		1	1	0	0	30	0	0.76	26.62	92.9	2	0	4440.97
2005-2006	0	1.18103	0.846721	136.949	0		4	2	0		0	1	0	0	34	1	0.86	23.31	79.5	2	0	7406.08
2007-2008	0	1.2369	0.808473	124.297	0		3	2	0	0	0	1	0	0	22	2	0.79	18.76	70	0	0	22823
2005-2006	0	1.25273	0.798256	83.3213	0		0	0	0		0	1	0	0	21	1	0.89	18.34	72.6	1	0	6926.28
2005-2006	0	1.26387	0.791219	72.5983	0		2	0	0		1	1	0	0	20	0	2.94	23.71	82.4	1	0	75121.3
2015-2016	0	1.31895	0.758178	151.91	0		3	0	0	0	1	1	0	0	25	1	0.91	28.2	99.5	0	0	22264.1
2005-2006	0	1.4182	0.705119	133.27	0		0	0	0		1	1	0	0	23	1	2.45	29.4	97.9	1	0	6174.63
2007-2008	0	1.44046	0.694225	135.361	0		1	0	0	1	1	1	0	0	27	1		21.13	81.3	0	0	22823
2011-2012	0	1.5784	0.633554	104.982	0		3	1	0	0	1	1	0	0	21	1	0	18.2	82	0	0	52280.4
2005-2006	0	1.64061	0.609529	330.072	0		3	0	0		1	1	0	0	34	1	2.14	31.89	110.7	1	0	8890.94
2013-2014	0	1.69638	0.589489	132.841	0		0	0	0	0	0	1	0	0	29	0	0.76	20.7	70.7	2	0	26359.3
2011-2012	0	1.73933	0.574933	87.3108	0		4	0	0	0	0	1	0	0	24	0	0.68	25.7	87.2	0	0	36169.4
2005-2006	0	1.75859	0.568637	105.882	0		4	0	0		0	1	0	0	41	1	0.95	24.83	78.8	0	0	20581
2013-2014	0	1.78137	0.561365	157.182	0		1	0	0	1	0	1	0	0	20	0	0.34	20.4	75.5	2	0	39598.9
2011-2012	0	1.86716	0.535573	483.447	0		0	0	0	0	0	1	0	0	20	1	1.09	39.1	106.2	3	0	42621.9
2005-2006	0	1.88379	0.530846	119.167	0		1	2	0		0	1	0	0	26	0	1.33	25.64	84.8	0	0	14805.4
2005-2006	0	2.01745	0.495676	141.46	0		1	0	0		1	1	0	0	35	1	1.7	29.58	102.3	0	0	2451.52
2005-2006	0	2.03323	0.491829	191.065	0		0	0	0		1	1	0	0	31	1	0.78	26	96	0	0	3545.01
2005-2006	0	2.03323	0.491829	191.065	0		4	0	0		1	1	0	0	33	1	0.8	26.67	106.7	0	0	1772.5
2017-2018	0	2.13845	0.467629	103.164	0		1	0	0	0	0	1	0	0	23	1	0.61	35.6	105	2	0	21074.5
2019-2020	0	2.13845	0.467629	103.164	0		1	0	0	0	0	1	0	0	23	1	0.61	35.6	105	2	0	8815.67
2005-2006	0	2.17041	0.460743	191.509	0		0	2	0		1	1	0	0	27	1	1.63	28.37	101.5	0	0	2640.9
2005-2006	0	2.23732	0.446962	259.435	0		1	0	0		1	1	0	0	25	1	1.5	26.52	95.5	0	0	3347.8
2005-2006	0	2.44853	0.408408	181.162	0		3	2	0		1	1	0	0	31	1	1.14	26.44	97.9	0	0	7346.45
2005-2006	0	2.44946	0.408254	263.762	0		0	0	0		1	1	0	0	27	1	0.84	27.82	106.4	0	0	3520.7
2015-2016	0	2.6248	0.380982	86.9528	0		4	0	0	1	0	1	0	0	24	1	1.41	27.7	97.2	0	0	22264.1
2015-2016	1	2.6254	0.380894	143.602	0		0	0	0	0	1	1	0	0	33	2	0.4	23.5	85.4	0	0	22381
2009-2010	0	2.68844	0.371963	237.218	0		3	0	0	0	1	1	0	0	26	0	1.74	28.78	109.2	1	0	61203.3
2005-2006	0	2.69423	0.371164	147.729	0		0	0	0		1	1	0	0	26	1	1.57	30.3	115	1	0	75121.3
2019-2020	1	2.69994	0.370379	89.4421	0		3	2	0	1	0	1	0	0	29	1		30.6	102	2	0	7003.23
2005-2006	0	2.70559	0.369605	271.888	0		0	0	0		1	1	0	0	25	1	0.48	25.65	90.1	0	0	2207.72
2005-2006	0	2.8031	0.356747	247.335							1	1	0	0	19	1	1.02	30.9	112.8	0	0	6260.56
2005-2006	0	2.80816	0.356105	233.018							0	1	0	0	19	1	0.37	27.89	100.8	2	0	6713.88
2005-2006	0	3.23436	0.30918	226.787	0		0	0	0		1	1	0	0	23	1	2.89	34.05	110.3	0	0	17540.5
2009-2010	0	3.43385	0.291218	217.222	0		1	0	0	0	1	1	0	0	21	1	0.82	24.55	87.3	0	0	24638.6
2005-2006	0	3.46062	0.288966	256.044	0		3	1	0		1	1	0	0	23	0	0.27	29.81	102.9	2	0	5977.41
2009-2010	0	3.46846	0.288312	166.949	1		2	2	0	0	1	1	0	0	25	1	0.39	32	99.1	2	0	29489.4
2005-2006	0	3.67648	0.271999	257.788	0		4	0	0		1	1	0	0	33	1	0.97	34.41	108.5	0	0	3869.44
2007-2008	0	3.77319	0.265027	189.406	0		0	0	0	1	0	1	0	0	33	1	0.5	35.86	107.2	0	0	24525.2
2005-2006	0	3.77859	0.264649	295.895	0		2	0	0		1	1	0	0	23	1	2.61	34.02	123.4	1	0	5533.85
2017-2018	0	3.92494	0.254781	306.721	0		1	0	0	1	0	1	0	0	21	1	2.08	38.1	126.8	1	0	85242.2
2019-2020	0	3.92494	0.254781	306.721	0		1	0	0	1	0	1	0	0	21	1	2.08	38.1	126.8	1	0	22813.6
2005-2006	0	4.13554	0.241806	479.548	0		1	0	0		1	1	0	0	24	1	1.19	40.28	99.5	0	0	2144.76
2005-2006	0	4.40261	0.227138	230.927	0		0	0	0		1	1	0	0	36	1	1.04	33.19	110.8	0	0	2839.03
2005-2006	0	4.54541	0.220002	111.096	0		2	1	0		1	1	0	0	44	1	0.6	27.58	93.2	0	0	19915.7
2009-2010	0	4.60055	0.217365	432.319	0		3	2	0	0	1	1	1	0	31	1	3.55	51.54	146.5	1	0	80929.4
2005-2006	0	4.69292	0.213087	544.181	0		0	0	0		1	1	0	0	22	1		28.5		0	0	1339.05
2005-2006	0	4.69709	0.212898	414.453	0		4	0	0		0	1	0	0	26	1	1	32.8	100	0	0	2207.72
2019-2020	0	4.71074	0.212281	166.937	0		3	1	0	1	0	1	0	0	39	1	0.51	32.7	102.5	2	0	8532.86
2007-2008	0	4.85527	0.205962	191.906	0		3	0	0	0	0	1	0	0	30	2	1.93	36.1	103.7	0	0	20569.3
2005-2006	0	5.07334	0.197109	420.98	0		0	1	0		0	1	0	0	25	2	0.3	26.58	102.1	0	0	5859.12
2005-2006	0	5.31045	0.188308	202.278	0		1	0	0		1	1	1	0	37	1	2.18	52.41	149.2	2	0	28817.9
2005-2006	0	5.79934	0.172433	164.006	0		3	0	0		1	1	0	0	21	1	0.87	33.02	102.7	0	0	19484.4
2015-2016	0	6.52183	0.153331	216.052	0		3	0	0	0	1	1	0	0	34	1	1.26	39.4	104.6	3	0	32508.4
2007-2008	0	6.66617	0.150011	467.419	0		2	0	0	0	0	1	0	0	21	1	0.41	40.67	120.2	2	0	25242.8
2009-2010	1	6.81841	0.146662	373.864	0		3	0	0	0	0	1	0	0	23	1	0.23	51.69	141.9	2	0	29795.2
2009-2010	0	6.88537	0.145236	331.416	0		4	0	0	0	1	1	0	0	21	1	4.92	37.15	117.2	0	0	21084.1
2005-2006	0	7.60502	0.131492	457.888	0		0	0	0		1	1	0	0	24	1	2.5	52.03	148.8	2	0	5424.15
2005-2006	0	10.102	0.0989903	580.271	0		2	2	0		1	1	0	0	22	1	1.04	37.28	123.4	0	0	2144.76
2007-2008	0	10.7009	0.0934505	311.956	0		3	0	0	0	1	1	0	0	26	1	0.61	48.64	142.3	0	0	20954.5
2005-2006	0	11.3522	0.0880889	277.462	0		0	0	0		0	1	0	0	23	0	0.48	67.34	163.1	2	0	25713.8
2005-2006	0	11.9386	0.0837622	409.415	0		4	2	0		1	1	0	0	25	1	0.62	51.02	141.8	0	0	2648.61
2013-2014	0	0.0255609	39.1223	4.60526	0	0	3	1	0	1	0		0	1	38	1	4.16	20.9	81.5	2	0	22031.8
2011-2012	0	0.127959	7.81502	7.3501	0	2	0	0	0	0	1		1	0	80	2	5	21.2		1	0	29302.5
2017-2018	0	0.145471	6.87422	12.7928	0	0	3	1	0	0	1		1	1	58	0	2.14	16.8	72	2	0	32959.6
2019-2020	0	0.145471	6.87422	12.7928	0	0	3	1	0	0	1		1	1	58	0	2.14	16.8	72	2	0	6494.5
2017-2018	0	0.148942	6.71401	11.6393	0	0		0	0	0	1		0	1	66	0	1.4	23.2	78.4	2	0	8002.34
2019-2020	0	0.148942	6.71401	11.6393	0	0		0	0	0	1		0	1	66	0	1.4	23.2	78.4	2	0	2248.36
2017-2018	0	0.148942	6.71401	11.6393	0	0	1	0	0	0	1		1	1	72	2	1.82	18.9	82.6	2	0	10486.7
2019-2020	0	0.148942	6.71401	11.6393	0	0	1	0	0	0	1		0	1	72	2	1.82	18.9	82.6	2	0	3619.91
2011-2012	0	0.177892	5.62137	53.3679	0	2	3	1	0	1	1		1	1	34	1	1.66	23.5	86	1	0	22188.8
2005-2006	0	0.197378	5.06643	21.254	0	0	2	1	0		0		0	1	25	1	2	23.12	85.1	0	0	22231.9
2007-2008	0	0.197378	5.06643	21.254	0	0	4	1	0	0	1		1	1	46	1	3.49	20.19	75.5	2	0	20658.9
2009-2010	0	0.204756	4.88387	18.0668	0	1	1	1	0	1	1		1	1	42	2	1.72	20.33	79.4	0	0	16818.4
2005-2006	0	0.212178	4.71303	15.6986	0	2	3	1	0		1		0	1	52	1	3.27	22.28	79.1	2	0	24459.9
2007-2008	0	0.217111	4.60594	14.4404	0	0	3	1	0	0	1		0	1	33	1	2.42	21.23	79.5	2	0	22065.5
2007-2008	0	0.219556	4.55466	13.8889	0	2	2	1	0	0	1		0	0	49	0	0.7	19.21	77.6	0	0	23849.4
2007-2008	0	0.224489	4.45456	12.8949	0	2	2	1	0	0	1		0	1	43	1	3.62	19.34	69.7	2	0	22803.8
2005-2006	0	0.231911	4.312	11.6414	0	0	3	1	0		1		1	1	38	0	3.57	22.64	90	1	0	87099.3
2009-2010	0	0.234356	4.26702	11.2803	0	0	1	0	0	1	0		0	1	29	1	1.13	19.66	74	0	0	25097.6
2013-2014	1	0.235469	4.24685	20.7769	1	0	2	1	0	0	1		0	1	72	1	1.74	19.8	80.9	1	0	66938.7
2007-2008	0	0.236844	4.22218	10.9349	1	1	4	0	1	0	1		1	1	78	2	1.17	23.38		1	0	31035.5
2011-2012	0	0.237588	4.20897	14.3048	0	0	3	1	0	0	0		0	1	31	0	1.79	23.6	80.5	2	0	18544
2007-2008	0	0.239289	4.17905	10.6157	0	2	3	1	0	0	0		0	1	64	1	1.16	24.96	95.3	3	0	6909.24
2013-2014	0	0.240203	4.16314	13.7975	0	0	1	1	0	1	0		1	1	54	2	0.04	22.9	86.2	2	0	25896
2009-2010	0	0.241778	4.13603	10.3093	0	0	2	2	0	1	1		0	0	54	1	5	24.15	91	1	0	94988.2
2013-2014	0	0.242523	4.12332	17.0053	1	0	3	1	0	0	1		1	0	55	1	0.44	18.4	77.5	1	0	21305.1
2005-2006	0	0.2492	4.01284	9.49217	0	0	2	1	0		0		0	1	26	1	2.3	23.37	81.7	0	0	24232
2007-2008	0	0.261511	3.82393	8.38926	0	1	1	0	0	0	0		0	0	80	2	3.43	19.5	67.4	0	0	9049.86
2017-2018	0	0.26712	3.74364	19.8425	0	0		1	0	0	1		1	1	65	2	2.12	21.8	93.5	3	0	6413.92
2019-2020	0	0.26712	3.74364	19.8425	0	0		1	0	0	1		0	1	65	2	2.12	21.8	93.5	3	0	6105.57
2005-2006	0	0.268933	3.71839	7.84006	0	0	4	1	0		1		0	1	73	1	1.47	18.2	75	1	0	14622
2017-2018	1	0.282222	3.54331	16.9333	0	0		2	0	0	1		1	0	80	2	0.97	19.3	75	0	0	10961.9
2019-2020	1	0.282222	3.54331	16.9333	0	0		2	0	0	1		1	0	80	2	0.97	19.3	75	0	0	4147.17
2007-2008	0	0.2936	3.40599	6.43915	1	1	4	0	0	0	1		1	0	50	2	1.54	30.07	110.3	1	0	30810.3
2009-2010	0	0.295336	3.38597	88.601	0	1	4	2	0	0	1		1	1	80	1	1.17	27.04	96.5	1	0	14644.6
2019-2020	0	0.306667	3.26087	18.4	0	0	1	0	0	1	0		0	1	51	0	1.22	20.6	70.1	2	0	7402.38
2013-2014	0	0.311559	3.20966	29.2776	0	0	3	1	0	1	1		0	1	32	0	1.29	21	72.9	2	0	21527.6
2005-2006	0	0.312075	3.20436	-703.448	0	0	1	1	0		0		0	1	27	1	0.3	20.54	82	1	0	56629.1
2015-2016	0	0.33872	2.95229	16.9767	0	0	3	0	0	1	1		0	1	35	1	0.77	26.4	95.1	2	0	21715.3
2019-2020	0	0.3604	2.77469	26.7717	0	0	3	0	0	1	0		0	1	24	0	1.66	20.8	72.6	2	0	5791.36
2015-2016	1	0.37544	2.66354	23.75	0	0	2	0	0	1	0		0	1	20	0	2.15	22.2	75.2	2	0	29968.2
2017-2018	0	0.396747	2.5205	20.8434	0	0		1	0	0	1		0	1	27	1	1.12	24.7	81.8	0	0	31286.1
2019-2020	0	0.396747	2.5205	20.8434	0	0		1	0	0	1		0	1	27	1	1.12	24.7	81.8	0	0	14827.2
2007-2008	0	0.418784	2.38787	39.3536	0	0	1	1	0	0	1		1	1	33	1	4.02	23.44	86.1	1	0	68414.4
2007-2008	0	0.419422	2.38423	3.3687	0	1	3	0	0	1	1		0	1	68	1		26.47	83.1	0	0	7590.59
2017-2018	0	0.423942	2.35881	20.452	1	0		2	0	1	1		0	1	67	1	0.83	24.3	85.3	0	0	10539
2019-2020	0	0.423942	2.35881	20.452	1	0		2	0	1	1		0	1	67	1	0.83	24.3	85.3	0	0	7841.66
2005-2006	0	0.425668	2.34925	33.3333	0	0	1	1	0		0		0	1	30	1	1.55	20.66	72	2	0	21908.8
2015-2016	0	0.438244	2.28183	20.2186	0	2	4	0	0	1	0		0	1	59	1	3.09	21.8	75.4	3	0	17613.2
2015-2016	1	0.440284	2.27126	29.4203	0	0	0	1	0	1	1		0	1	22	0	2.25	17.9	70	3	0	39416.9
2013-2014	0	0.440588	2.26969	21.207	0	0	1	1	0	0	0		0	1	50	1	2.12	17.9	74.2	1	0	28503.5
2005-2006	0	0.44942	2.22509	29.8917	0	0	1	1	0		0		1	1	69	1	2.02	20.51	81	2	0	12164.2
2005-2006	0	0.44972	2.2236	37.3173	0	0	1	1	0		0		0	1	28	0	1.86			2	0	22475.9
2015-2016	0	0.452049	2.21215	21.8079	0	1	3	1	0	0	1		0	1	72	1		19	87	0	0	8369.45
2013-2014	0	0.454999	2.19781	31.9037	0	0	3	2	0	1	0		0	1	22	2	0.28	23.8	82.9	0	0	35537
2011-2012	0	0.455712	2.19437	26.1767	0	0	3	0	0	1	0		0	1	42	1	0.81	20.2	82.2	0	0	12254.8
2007-2008	0	0.45801	2.18336	38.0052	1	0	4	1	1	1	1		1	1	63	2	0.77	16.96	68	2	0	7338.01
2019-2020	0	0.459076	2.17829	22.1469	0	0	3	1	0	0	0		0	1	63	0	0.34	21.1	75	2	0	5078.14
2005-2006	0	0.469849	2.12834	29.7222	0	0	1	1	0		0		0	1	37	2	3.36	18.72	71.5	1	0	67347.6
2015-2016	0	0.478516	2.0898	22.0765	0	0	3	2	0	1	0		0	1	30	1	1.69	21.1	78.8	0	0	18150.3
2007-2008	0	0.479616	2.085	28.877	1	0	2	1	1	0	1		1	1	49	1	0.71	20.17	71.7	2	0	24472.8
2013-2014	0	0.481787	2.07561	25.2708	0	0	1	1	0	1	0		1	1	48	0	0.33	23.4	84.2	2	0	26354.4
2013-2014	0	0.487413	2.05165	30.8333	0	0	1	0	0	1	0		0	0	50	0	1.28	23.7	94.4	0	0	26270.7
2007-2008	0	0.492147	2.03191	23.6887	0	0	0	0	0	0	1		1	0	80	2	1.15	21		1	0	24668.9
2017-2018	0	0.496551	2.01389	23.9548	0	0	2	1	0	1	0		1	0	56	1		26.8	91.6	2	0	19014.4
2019-2020	0	0.496551	2.01389	23.9548	0	0	2	1	0	1	0		1	0	56	1		26.8	91.6	2	0	8989.12
2011-2012	1	0.498251	2.00702	14.99	0	2	1	2	0	0	0		1	1	39	1	0.21	19.4	74.8	2	0	16059
2007-2008	0	0.502435	1.99031	26.3538	0	0	0	0	0	0	0		0	1	26	1	2.5	23.8	83.5	1	0	99184.9
2015-2016	0	0.507422	1.97075	42.2414	0	0	0	2	0	1	1		0	1	25	0		23.6	83	1	0	102658
2009-2010	0	0.51387	1.94602	48.289	0	0	3	1	0	1	1		0	1	46	1	0.66	18.19	80.6	0	0	90010.4
2009-2010	0	0.515309	1.94058	21.1529	1	0	4	2	0	0	1		1	0	80	2	0.77	20.12	75	2	0	14145.3
2015-2016	0	0.518222	1.92967	21.2	0	0	1	2	0	0	1		1	1	77	1	1.79	22.6	88.8	2	0	13173.7
2009-2010	1	0.518336	1.92925	19.7437	1	1	1	0	0	0	1		0	0	80	2	1.39	17.68	76.4	0	0	13788.7
2007-2008	0	0.518896	1.92717	34.5126	0	0	3	0	0	0	0		0	1	36	1	0.87	23.91	84.3	1	0	16397.4
2015-2016	0	0.522676	1.91323	44.9558	0	0	3	1	0	1	0		0	1	32	0	2.99	19.3	70.5	2	0	32926.5
2005-2006	0	0.530532	1.8849	24.4943	0	2	1	0	0		1		1	1	80	1	0.83	22.58	89.6	1	0	11035.7
2011-2012	0	0.530546	1.88485	44.0241	0	0	1	1	0	1	1		0	1	32	2	1.05	18.8	71.8	1	0	22013.3
2007-2008	0	0.531911	1.88001	22.6804	0	2	1	2	0	0	1		1	1	77	2	1.02	19.3	79.7	3	0	7080.45
2007-2008	0	0.534847	1.86969	21.9549	0	0	2	1	0	0	1		0	1	24	0	0.46	26.49	89.3	1	0	44570.6
2005-2006	0	0.535363	1.86789	21.1604	0	2	4	2	0		1		1	1	83	2	0.63	20.67	81.5	2	0	10740.7
2009-2010	0	0.542756	1.84245	2.29568	0	1	3	0	0	1	0		1	1	30	0	4.71	35.18	121.3	1	0	17768
2013-2014	0	0.544991	1.83489	27.3574	0	2	0	0	0	1	1		0	0	63	2	0.86	15.4	65.2	0	0	15875.8
2007-2008	0	0.547972	1.82491	24.31	0	0	4	0	0	1	0		0	1	44	1	3.33	22.61	76.5	3	0	17164.2
2005-2006	0	0.550613	1.81616	28.8809	0	0	2	1	0		0		1	1	22	0	5	27.43	81.2	2	0	18730.4
2007-2008	0	0.554403	1.80374	18.377	0	0	2	1	0	0	1		1	1	68	2	0.64	25.03	100	3	0	9047.81
2015-2016	1	0.561111	1.78218	32.2581	1	0	3	1	0	0	1		1	1	57	1	2.1	21.9	87.1	1	0	150538
2007-2008	0	0.561321	1.78151	25.9158	0	0	2	1	0	1	0		0	1	39	0	5	21.92	81.2	3	0	31966.8
2009-2010	0	0.562905	1.7765	30.865	0	0	3	1	0	0	1		0	0	55	1		25.75	99.8	2	0	29022.5
2011-2012	0	0.565777	1.76748	46.9475	0	2	1	1	0	0	1		1	1	33	0	5	21.1	77.5	1	0	99283.4
2005-2006	0	0.566603	1.76491	39.7291	0	0	0	1	0		0		0	1	27	1	0.08	23.52	80.4	2	0	25390.6
2015-2016	0	0.567089	1.76339	8.34568	0	1	0	0	0	0	0		1	0	65	2	0.54	19.9	71.1	3	0	8158.61
2011-2012	0	0.569903	1.75469	22.5256	1	0	4	1	1	0	1		1	1	80	1	0.82		81.3	1	0	14337.5
2007-2008	0	0.577334	1.7321	40.4816	0	1	4	0	0	0	1		1	0	80	1	1.83	30.54	107.7	1	0	37116.2
2017-2018	0	0.579627	1.72525	20.5405	0	0	1	2	0	1	1		1	1	67	1	1.63	24.1	85.2	0	0	11162.8
2019-2020	0	0.579627	1.72525	20.5405	0	0	1	2	0	1	1		1	1	67	1	1.63	24.1	85.2	0	0	17732.4
2009-2010	0	0.580838	1.72165	45.4844	1	1	4	2	0	0	1		1	0	74	2	0.11	30.45	110	1	0	23379.9
2007-2008	0	0.582357	1.71716	48.3233	1	1	4	2	0	0	0		1	1	59	2	0.91			0	0	14112.2
2019-2020	0	0.583609	1.71348	21.4815	0	0	3	1	0	0	0		0	1	73	1	3.65	17.1	73	3	0	14833.1
2007-2008	0	0.586735	1.70435	29.4529	0	0	3	1	0	0	1		0	1	72	2	1.3	16.97	68.5	2	0	8434.92
2007-2008	0	0.587321	1.70265	30.8063	0	0	1	1	0	0	0		0	1	46	1	4.12	22.94	93.5	2	0	26885.3
2007-2008	0	0.588371	1.69961	39.1336	0	0	4	1	0	0	1		0	0	56	2	0.66	17.91	70.8	1	0	29941.8
2013-2014	0	0.588576	1.69902	24.1604	0	0	3	1	0	0	0		0	1	21	0	0.88	16.7	65.8	0	0	20650.7
2015-2016	0	0.59488	1.68101	48.4746	0	0	2	2	0	1	0		0	1	45	0	1.36	24.1	90.1	0	0	96194.9
2013-2014	0	0.594996	1.68068	37.6389	0	0	3	1	0	1	1		1	1	65	2	1.15	24.9	82.9	2	0	7505.6
2009-2010	0	0.59622	1.67723	44.113	0	0	1	2	0	0	0		0	1	29	1	0.19	21.9	81.7	0	0	23137.1
2011-2012	0	0.600942	1.66405	42.1369	0	2	3	1	0	1	1		0	1	40	0	0.02	17.6	68.1	2	0	20568
2007-2008	0	0.604707	1.65369	44.741	0	0	1	1	0	0	1		0	0	57	2	0.43	17.85	70.6	1	0	30810.3
2007-2008	1	0.607381	1.64641	42.5884	0	0	1	1	0	0	1		0	1	25	0	2.91	20.66	86.1	1	0	51019.2
2005-2006	0	0.60928	1.64128	25.9794	0	0	3	1	0		1		1	1	67	1	1.48	19.89	77.9	3	0	30496.3
2019-2020	0	0.614093	1.62842	20.3433	0	0	3	2	0	0	0		0	0	45	2	0.72	23.9	80.1	1	0	15120.2
2013-2014	0	0.619255	1.61484	84.2377		0	2	0		1	0		0	0	18		1.06	21.8	72.3	2	0	11847.9
2015-2016	0	0.620302	1.61212	21.982	0	1	3	1	0	0	1		1	1	80	1	0.81	20.3	77.9	0	0	17791.5
2013-2014	1	0.621342	1.60942	39.3056	0	0	3	1	0	0	1		1	1	55	2		21.8	84.7	2	0	26052.9
2007-2008	1	0.621369	1.60935	26.4948	0	2	4	1	0	0	0		0	1	78	2	1.15	15.25	70.5	1	0	34961.9
2011-2012	0	0.621834	1.60815	35.7189	0	0	3	0	0	0	1		1	1	41	1	5	27.7	93.2	0	0	37402.7
2011-2012	0	0.623525	1.60379	101.659	0	0	3	1	0	1	0		0	1	23	1	0.37	20.8	71	1	0	34810
2007-2008	0	0.626324	1.59662	35.9768	0	0	0	0	0	0	0		1	1	80	1	1.33	21.57	83.8	0	0	6942.16
2007-2008	0	0.626459	1.59627	34.3497	0	2	1	2	0	0	1		0	1	79	2	1.18	20.23	80.1	1	0	9471.57
2009-2010	1	0.627627	1.5933	20.1342	0	2	2	1	0	0	1		0	0	48	1	0.91	16.38	69.8	1	0	88745.8
2013-2014	0	0.627661	1.59322	67.5877	0	0	1	1	0	1	1		0	1	32	0	0.76	23.2	79.6	2	0	21527.6
2019-2020	0	0.6288	1.59033	14.1639	0	1	1	2	0	0	1		1	1	64	0	1.08			2	0	4386.17
2013-2014	0	0.628809	1.59031	18.9178	0	2	2	2	0	0	0		0	1	80	2	1.23	21.5	81.5	0	0	12171
2013-2014	1	0.633059	1.57963	36.3636	0	0	3	1	0	0	1		1	0	54	2	1.13	19.3	78.4	1	0	29756.2
2017-2018	0	0.633111	1.5795	25.9	1	0	1	2	1	1	1		0	1	79	1	1.58	24.4	90.3	1	0	13491.7
2019-2020	0	0.633111	1.5795	25.9	1	0	1	2	1	1	1		0	1	79	1	1.58	24.4	90.3	1	0	6534.8
2013-2014	0	0.634245	1.57668	12.5601	0	1	4	0	0	0	0		1	0	74	2	0.73	24.9		1	0	14098.3
2015-2016	1	0.637	1.56986	60	1	2	1	2	1	0	1		1	1	63	1	2.14	19.9	88.6	1	0	28343.9
2007-2008	0	0.638982	1.56499	25.256	0	0	1	1	0	0	0		1	1	47	1	1.21	24.41	92.1	1	0	27597.2
2019-2020	1	0.639253	1.56433	56.2162	0	0	3	0	0	1	0		0	1	23	1	0.52	21.6	77.7	3	0	8755.64
2017-2018	1	0.641044	1.55995	60.381	0	0		0	0	0	0		0	0	79	1	1.78			0	0	14023.7
2019-2020	1	0.641044	1.55995	60.381	0	0		0	0	0	0		0	0	79	1	1.78			0	0	9046.54
2005-2006	0	0.641102	1.55981	40.5556	0	0	3	1	0		0		1	1	27	1	5	27.44	87.6	1	0	84508.4
2005-2006	0	0.641467	1.55893	1.82932	0	1	4	2	0		1		0	1	49	1	1.63	24.77	101	0	0	20256.9
2015-2016	0	0.641769	1.55819	30.9605	0	0	1	1	0	0	0		1	1	63	2	3.28	21.4	81.7	2	0	14637.3
2007-2008	0	0.644478	1.55164	31.0209	0	0	4	1	0	0	1		0	1	30	2	1.16	26.23	94.9	3	0	31966.8
2005-2006	0	0.645493	1.5492	40.8333	0	0	3	1	0		0		0	1	20	1	2.27	16.94	68.3	1	0	56629.1
2017-2018	0	0.65208	1.53355	20.2459	0	1	3	2	0	1	1		0	1	63	2	5	27.7	97.5	3	0	17837.1
2019-2020	0	0.65208	1.53355	20.2459	0	1	3	2	0	1	1		0	1	63	2	5	27.7	97.5	3	0	6865.56
2017-2018	0	0.652409	1.53278	50.9836	0	0		1	0	0	0		0	1	36	1	1.76	21.9	83.5	1	0	117609
2019-2020	0	0.652409	1.53278	50.9836	0	0		1	0	0	0		0	1	36	1	1.76	21.9	83.5	1	0	58525.8
2007-2008	0	0.654258	1.52845	13.9829	1	1	4	0	0	0	0		1	1	69	0	0.99	30.93	114.6	2	0	7963.93
2009-2010	0	0.655488	1.52558	61.597	0	0	3	0	0	0	0		0	1	62	2	0.7	26.02	94.3	0	0	9286.36
2013-2014	0	0.657847	1.52011	43.7545	0	0	3	2	0	0	0		0	1	21	1	2.27	24.9	89.2	1	0	61661.5
2011-2012	0	0.6594	1.51653	27.0677	0	0	3	1	0	1	0		0	1	20	0	0.97	21.7	78.6	1	0	102929
2005-2006	0	0.661099	1.51263	16.1581	0	2	4	2	0		1		1	1	78	1	1.21	24.34	93.7	1	0	15391.9
2007-2008	0	0.661557	1.51158	62.1673	0	0	3	1	0	0	1		0	1	25	1	0.36	25.51	76.7	2	0	24856.8
2007-2008	0	0.661995	1.51059	48.9796	1	0	3	1	0	0	1		1	1	55	1	1.28	26.47	103.3	1	0	21572.2
2011-2012	0	0.667627	1.49784	62.7376	0	0	1	1	0	0	1		0	1	30	0	0.75	27.4	92.5	2	0	21863.5
2005-2006	0	0.674124	1.48341	36.9633	0	0	3	1	0		0		0	1	36	2	1.77	21.49	82	1	0	71326.5
2005-2006	0	0.674861	1.48179	33.8766	0	2	1	0	0		1		0	1	66	1	2.21	28.19	97.2	3	0	50222.2
2005-2006	0	0.676164	1.47893	22.4131	0	2	3	0	0		0		0	1	66	2	0.52	27.79	107.9	0	0	4718.56
2013-2014	0	0.677689	1.4756	56.2339	0	0	3	1	0	0	0		0	1	26	0	2.02	27.3	88.7	1	0	46076.4
2017-2018	0	0.679556	1.47155	27.8	0	0		2	0	0	0		0	1	58	1	0.41	25.5	96.3	3	0	34996.9
2019-2020	0	0.679556	1.47155	27.8	0	0		2	0	0	0		0	1	58	1	0.41	25.5	96.3	3	0	11513.4
2007-2008	0	0.679631	1.47139	32.7129	0	0	3	0	0	1	1		1	1	39	1	3.65	20.04	72.9	1	0	20464.6
2005-2006	0	0.682818	1.46452	43.1944	0	2	2	1	0		1		0	1	57	1	1.49	22.08	81.7	2	0	19404
2017-2018	0	0.684609	1.46069	31.5847	0	0	3	2	0	0	1		0	1	80	1	0.62	26	99	1	0	8922.06
2019-2020	0	0.684609	1.46069	31.5847	0	0	3	2	0	0	1		0	1	80	1	0.62	26	99	1	0	6616.49
2007-2008	0	0.684691	1.46051	39.3295	0	2	4	2	0	0	0		1	0	80	1	2	18.85	77	2	0	11887.8
2019-2020	0	0.685707	1.45835	36.0241	0	0	3	1	0	0	1		0	0	63	0	0.72	30.2	86.4	2	0	8979.77
2013-2014	0	0.68616	1.45739	24.3463	0	0	1	1	0	0	1		1	1	53	2	2.18	22.6	88.3	2	0	21502.3
2007-2008	0	0.695943	1.4369	11.6792	0	1	2	1	0	0	0		0	0	49	1	1.9	19.6	72	1	0	27331.9
2005-2006	1	0.69628	1.4362	10.0365	1	1	4	1	0		0		1	0	64	2		34.62	112.5	2	0	15156.7
2017-2018	0	0.699502	1.42959	38.2609	1	0	2	1	1	0	1		1	1	65	1	0.15	27.6	92.3	2	0	7016.85
2019-2020	0	0.699502	1.42959	38.2609	1	0	2	1	1	0	1		1	1	65	1	0.15	27.6	92.3	2	0	3814.87
2013-2014	0	0.701116	1.4263	31.104	0	0	2	1	0	0	1		0	1	64	1	1.59	24.7	98.2	1	0	39384.6
2011-2012	0	0.702578	1.42333	44.4444	0	0	3	0	0	0	1		0	1	32	1	1.55	33.7	108.6	1	0	78529.6
2007-2008	0	0.708089	1.41225	66.5399	0	0	4	1	0	0	1		1	0	62	2	0.88	26.01	101.6	2	0	10426.7
2011-2012	0	0.715204	1.3982	27.2425	0	0		1	0	1	0		0	1	51	2	0.33	19.5	77.2	0	0	16590.1
2015-2016	0	0.72	1.38889	43.2	0	0	4	1	0	1	1		0	1	32	1		19.3	74.5	1	0	27663
2011-2012	0	0.720609	1.38771	41.3926	1	0	4	1	1	1	1		1	0	59	1	0.82	22.1	83	1	0	175998
2005-2006	0	0.722652	1.38379	32.0594	0	0	1	1	0		0		0	1	66	0	0.75	20.36	81.8	1	0	35752
2009-2010	1	0.725524	1.37832	56.8144	0	0	3	2	0	1	1		0	1	52	1	1.72	26.95	90.5	0	0	10408.5
2015-2016	0	0.728747	1.37222	48.6957	0	0	0	0	0	0	0		1	0	71	2	1.67	24.9	89.5	0	0	20429.3
2011-2012	0	0.732732	1.36476	28.9615	1	0	4	1	1	0	1		1	1	67	1	1.22	24	92.4	2	0	10717.4
2011-2012	0	0.733316	1.36367	46.3889	0	1	0	0	0	1	1		0	0	60	1	3.82	20.3	72.2	0	0	18002.8
2013-2014	0	0.735072	1.36041	64.86	0	0	3	0	0	1	1		1	0	66	2	1.15	28.2	92.3	0	0	14272.9
2009-2010	0	0.737344	1.35622	74.0964	0	0	2	1	0	0	0		0	1	39	1	1.8	19.9	75.8	2	0	25679.2
2019-2020	0	0.738453	1.35418	17.551	0	2		2	0	0	0		1	1	52	1	0.02	25.1	88.5	0	0	20340.9
2007-2008	0	0.738955	1.35326	34.117	0	0	4	0	0	1	1		0	1	55	1	2.34	24.54	92.4	1	0	102792
2013-2014	0	0.738955	1.35326	34.117	0	2	4	1	0	1	1		0	1	55	1	1.29	23.3	91.8	1	0	35337.4
2019-2020	0	0.742222	1.34731	44.5333	0	0	3	1	0	1	1		0	1	42	0	2.15	21.9	78.9	2	0	14347
2007-2008	1	0.743328	1.3453	38.9892	0	0	1	1	0	0	0		0	1	40	2	0.86	26.33	95.1	1	0	32252.7
2007-2008	0	0.746581	1.33944	33.121	1	0		1	0	0	0		0	1	44	0	0.62	24.2	92.6	0	0	21806.1
2011-2012	0	0.75051	1.33243	45.1872	0	0	2	2	0	0	1		0	1	64	1	3.24	21	84.9	0	0	10288.3
2013-2014	0	0.753711	1.32677	37.8347	0	0	3	2	0	1	1		0	1	36	1	1.34	31.3	103.5	0	0	47560
2005-2006	0	0.75422	1.32587	87.4576	0	0	4	1	0		0		0	1	24	1	1.99	24.58	92.1	0	0	26744.1
2017-2018	0	0.75632	1.32219	37.907	0	0	3	1	0	1	0		0	1	27	0	2.39	23.7	90.2	0	0	16515.9
2019-2020	0	0.75632	1.32219	37.907	0	0	3	1	0	1	0		0	1	27	0	2.39	23.7	90.2	0	0	11578.3
2015-2016	0	0.757973	1.31931	28.8152	0	0	3	2	0	0	0		0	1	75	1	1.97	19.3	85.2	1	0	12148
2005-2006	0	0.76206	1.31223	50.6859	0	0	4	0	0		1		1	0	85	2	1.04			2	0	17444.4
2009-2010	0	0.762645	1.31123	41.8171	1	0	1	1	0	1	0		0	0	67	2	1.39	17.53	76.6	1	0	25766.5
2013-2014	0	0.765008	1.30718	35.3198	1	2	4	1	0	1	1		1	1	80	1	2.23	21.8	90	1	0	38597
2005-2006	0	0.765067	1.30708	331.636	0	0	0	1	0		0		0	1	22	0	0.75	21.73	78.5	0	0	53692.9
2017-2018	0	0.765453	1.30642	29.0995	0	0	1	0	0	1	1		1	0	67	2	2.47	22.1	84.6	0	0	17254.9
2019-2020	0	0.765453	1.30642	29.0995	0	0	1	0	0	1	1		1	0	67	2	2.47	22.1	84.6	0	0	18014.9
2019-2020	0	0.765707	1.30598	24.6218	0	0	1	0	0	0	1		0	0	49	1	2.29	21.7	77	0	0	4557.5
2005-2006	0	0.767376	1.30314	35.4292	1	2	4	2	0		1		0	1	84	2	2.55	19.61	84.9	1	0	25709.5
2019-2020	0	0.767636	1.3027	41.9876	0	0	0	2	0	0	0		0	1	63	1	1.26	18.6	78.9	0	0	7608.05
2007-2008	0	0.769733	1.29915	1.44728		1				0	1		0	1	18		1.25	22.36	74.6	1	0	30368.7
2007-2008	0	0.770028	1.29865	29.3308	0	0	2	1	0	1	0		0	1	27	0	1.53	21.43	77.7	0	0	21719.9
2007-2008	1	0.771271	1.29656	32.8866	0	0	4	2	0	0	1		0	0	50	2	0.94	18.7	73.3	1	0	29941.8
2007-2008	0	0.775065	1.29021	28.4921	0	0	3	0	0	1	0		0	1	29	0	2.07	26.08	91	3	0	19798.8
2015-2016	0	0.77616	1.28839	24.0984	0	0	1	1	0	0	0		0	1	48	1	0.95	18.6	75.5	0	0	9448.21
2017-2018	0	0.777089	1.28685	22.6667	0	0		2	0	0	0		0	0	80	2	5	19.2		1	0	18736.8
2019-2020	0	0.777089	1.28685	22.6667	0	0		2	0	0	0		0	0	80	2	5	19.2		1	0	11737.3
2005-2006	0	0.77806	1.28525	37.4506	0	0	3	1	0		0		0	1	21	0	0.85	20.43	81.3	0	0	21950.7
2005-2006	0	0.780036	1.28199	40.9146	0	0	0	0	0		1		1	1	54	0	1	21.31	74.8	2	0	32380.3
2005-2006	0	0.780043	1.28198	61.0837	0	0	1	1	0		1		1	1	46	1	1.77	22.1	88.6	2	0	23284.1
2017-2018	0	0.784284	1.27505	34.8936	0	0	1	2	0	0	1		1	0	80	1	0.65	30.3	100.7	2	0	16879
2019-2020	0	0.784284	1.27505	34.8936	0	0	1	2	0	0	1		1	0	80	1	0.65	30.3	100.7	2	0	19286.6
2019-2020	0	0.787827	1.26931	55.188	1	0	3	1	0	0	1		1	1	55	0		24.6	89.9	2	0	6692.51
2017-2018	0	0.789556	1.26654	32.3	0	1	1	1	0	1	0		0	1	45	1	1.11	21.8	83.8	1	0	25620.6
2019-2020	0	0.789556	1.26654	32.3	0	1	1	1	0	1	0		0	1	45	1	1.11	21.8	83.8	1	0	21269.1
2011-2012	0	0.79134	1.26368	23.8076	1	0	3	1	1	0	1		1	1	57	1	3.13	24.7	91.6	0	0	100419
2007-2008	0	0.792456	1.2619	52.7076	0	0	0	0	0	0	1		1	0	64	2	2.62	32.04	114	0	0	7812.28
2005-2006	0	0.792744	1.26144	26.2774	1	2	3	1	0		1		1	0	70	2	1.02	22.61	82	1	0	41045.8
2019-2020	1	0.79344	1.26033	39.7674	0	0	3	1	0	0	0		1	1	48	1	2.77	25.4	91.2	2	0	13821.9
2005-2006	0	0.794102	1.25928	55.681	0	0	4	2	0		0		1	1	83	2		25.6		1	0	22721.7
2013-2014	0	0.796798	1.25502	52.9964	0	0	4	0	0	0	0		0	1	33	0	0.31	24.6	82.4	3	0	25882.3
2015-2016	1	0.799253	1.25117	62.459	0	0	3	1	0	0	1		1	1	21	1		23.5	80.4	3	0	36660.2
2007-2008	0	0.802978	1.24536	42.1179	0	0	0	1	0	0	0		1	0	45	1	0.88	17.82	66.4	1	0	27331.9
2015-2016	0	0.803556	1.24447	180.8	0	1	4	2	0	0	1		1	1	59	1	4.08	19.2		2	0	20766
2011-2012	0	0.80384	1.24403	38.6915	0	0	0	0	0	1	1		0	1	78	1	0.4			0	0	11550.2
2017-2018	0	0.804222	1.24344	32.9	0	0	1	0	0	1	0		0	1	20	0		20.4	69.6	2	0	36757.3
2019-2020	0	0.804222	1.24344	32.9	0	0	1	0	0	1	0		0	1	20	0		20.4	69.6	2	0	15842.4
2019-2020	0	0.804978	1.24227	29.6296	0	0	3	0	0	1	1		0	1	43	0	2.8	30	98.5	3	0	23738
2005-2006	0	0.805454	1.24154	25.8389	0	1	3	1	0		1		1	0	71	2	1.47	30.27	95.4	2	0	19373.1
2019-2020	0	0.807427	1.2385	20.2827	0	1		0	0	0	1		1	0	66	1	5	32.5	93.3	0	0	7037.47
2015-2016	0	0.809604	1.23517	52.6241	1	0	3	1	1	1	0		0	1	41	1	0.54	23.3	94.5	1	0	36553.7
2009-2010	0	0.81265	1.23054	46.6796	0	0	1	0	0	0	1		0	1	59	2	0.88	23.27	91.6	0	0	9848.94
2013-2014	0	0.81517	1.22674	87.779	1	0	4	2	0	1	1		1	1	80	2	1.13	24.3		2	0	8911.79
2015-2016	0	0.81664	1.22453	40.9302	0	0	3	0	0	1	1		0	1	34	1	0.62	26	95.2	0	0	27474.2
2005-2006	0	0.816884	1.22416	60.4396	1	0	4	1	0		1		1	1	69	2	0.71	15.92	64.7	2	0	12164.2
2005-2006	1	0.81712	1.22381	44.804	0	2	1	2	0		0		0	1	78	2		24.72	96.8	1	0	15485.9
2011-2012	0	0.819271	1.2206	82.3293	0	0	4	2	0	0	1		1	1	54	0	0.81	18.9	73.7	2	0	25969.9
2019-2020	1	0.822044	1.21648	35.0515	0	0	0	0	0	0	1		1	0	58	0	0.7	21.5	73.8	0	0	8899.19
2015-2016	1	0.822684	1.21553	48.1046	1	0	4	0	1	0	1		0	0	68	1	2.2	25	90	1	0	37327.6
2013-2014	0	0.823392	1.21449	29.2155	0	0	0	0	0	1	0		1	1	34	1	1.38	22.5	76.7	0	0	47051.5
2017-2018	0	0.825293	1.21169	31.3744	0	0	1	1	0	0	1		1	1	62	2	0.95	18.9	85.2	2	0	8719.07
2019-2020	0	0.825293	1.21169	31.3744	0	0	1	1	0	0	1		1	1	62	2	0.95	18.9	85.2	2	0	8467.27
2011-2012	0	0.826119	1.21048	47.4533	0	0	1	2	0	1	0		0	1	57	1	1.12	18.5	78.3	0	0	31872.1
2015-2016	0	0.826809	1.20947	22.7068	0	2	3	2	0	0	0		1	1	61	2	0.02	24.5	92	1	0	30712.6
2007-2008	0	0.827212	1.20888	72.9901	0	0	3	2	0	0	0		1	1	63	2		22.08	91.9	2	0	6206.2
2007-2008	0	0.827264	1.2088	83.1325	0	0	2	0	0	0	0		1	1	61	1		31.62	113.4	2	0	6206.2
2007-2008	0	0.827344	1.20869	31.514	0	0	1	0	0	0	0		1	1	72	1		21.58	87.5	3	0	8470.39
2017-2018	0	0.834329	1.19857	18.2637	0	2	2	1	0	0	0		0	1	71	2	2.1	18.1	73.8	2	0	10045.2
2019-2020	0	0.834329	1.19857	18.2637	0	2	2	1	0	0	0		0	1	71	2	2.1	18.1	73.8	2	0	3947.68
2005-2006	0	0.83482	1.19786	31.7988	0	2	0	0	0		1		0	0	85	2	4.46	24.69	96.1	0	0	29662.5
2017-2018	0	0.835267	1.19722	31.7536	0	0	1	2	0	0	1		1	1	80	1	2.07	32.9	115.2	1	0	5851.26
2019-2020	0	0.835267	1.19722	31.7536	0	0	1	2	0	0	1		1	1	80	1	2.07	32.9	115.2	1	0	7557.73
2009-2010	0	0.836551	1.19538	35.6701	0	0	1	0	0	0	0		0	1	55	1	1.91	26.29	100.4	0	0	77981.1
2017-2018	1	0.841529	1.18831	56.2319	0	0	2	0	0	0	0		0	1	33	0		33.2	115.8	3	0	34939.5
2019-2020	1	0.841529	1.18831	56.2319	0	0	2	0	0	0	0		0	1	33	0		33.2	115.8	3	0	12644.8
2005-2006	0	0.841761	1.18799	24.5394	1	0	4	0	1		0		1	1	82	2	2.45			2	0	14745.4
2011-2012	1	0.84368	1.18528	40.6091	0	0	3	0	0	1	0		0	1	21	0	0.65	17.9	69.1	0	0	39084.2
2019-2020	0	0.843947	1.18491	44.3373	0	0	1	0	0	0	1		1	1	70	1	1.38	25.1	90.2	0	0	17556.5
2013-2014	0	0.847451	1.18001	34.787	0	0	3	0	0	1	1		0	1	59	0	2.69	22.5	82.4	3	0	16038
2015-2016	0	0.851013	1.17507	28.3621	0	1	0	0	0	1	1		1	0	66	2	2.35	31.1	103.9	2	0	17741.8
2017-2018	0	0.8512	1.17481	17.7019	0	2	1	0	0	1	0		0	1	61	1	5	23.5	90.3	0	0	9571.46
2019-2020	0	0.8512	1.17481	17.7019	0	2	1	0	0	1	0		0	1	61	1	5	23.5	90.3	0	0	6310.75
2005-2006	0	0.857976	1.16553	47.0442	1	0	4	0	1		0		1	0	85	2	0.73	26.31	84	1	0	37305.4
2013-2014	0	0.860085	1.16268	41.3988	0	0	0	0	0	0	1		0	0	57	0	1.42	24.9	90.4	2	0	21303.6
2011-2012	1	0.862137	1.15991	71.5391	0	0	3	0	0	1	0		0	1	27	1		17.9	68.8	2	0	11507.8
2009-2010	0	0.862853	1.15895	54.5833	0	0	3	1	0	0	1		0	0	74	1	4.26	19.79	81.1	1	0	47928.7
2005-2006	0	0.863833	1.15763	38.3227	1	2	4	0	0		1		1	0	85	2	0.89	24.43	98.9	0	0	8868.72
2011-2012	0	0.864282	1.15703	49.6454	0	0	0	0	0	0	0		0	0	45	1		30.9	103.2	0	0	40337.9
2007-2008	0	0.864928	1.15617	60.6471		0				0	0		0	1	19		1.21	22.43	79.5	0	0	10001.2
2009-2010	0	0.867055	1.15333	47.542	0	0	3	0	0	0	0		0	1	36	2	0	29.05	101.1	0	0	20881.6
2007-2008	0	0.869136	1.15057	30.8386	1	2	3	2	1	0	1		1	0	80	2	1.18	27.02	104.7	1	0	27960.6
2005-2006	0	0.871588	1.14733	40.2406	0	2	0	0	0		1		0	1	85	2	0.92	21.83	90.1	1	0	11035.7
2007-2008	1	0.872259	1.14645	76.9648	0	2	0	0	0	0	1		0	0	45	1	1.4	15.69	61.1	1	0	21355.3
2015-2016	0	0.873089	1.14536	50.1935	0	0	0	0	0	0	1		1	1	33	1		26.8	90.7	0	0	21613.9
2005-2006	0	0.873512	1.1448	61.2491		0					1		1	1	18	0	0.41	20.78	71.9	0	0	5079.96
2015-2016	0	0.873693	1.14457	11.8501	0	1	1	0	0	0	1		0	1	70	1	1.48	29.4	104.8	3	0	8822.46
2005-2006	0	0.877496	1.13961	30.0924	0	2	3	1	0		1		1	1	35	0	2.6	22.06	90	1	0	38909.5
2017-2018	0	0.878858	1.13784	40.5464	1	0		2	0	0	1		1	1	66	1	2.03	26.8	103.7	1	0	108226
2019-2020	0	0.878858	1.13784	40.5464	1	0		2	0	0	1		1	1	66	1	2.03	26.8	103.7	1	0	59515.9
2011-2012	0	0.882067	1.1337	19.8689	0	1	1	2	0	0	1		1	1	80	1	4.56	32.5	112.7	0	0	14673.4
2011-2012	0	0.88266	1.13294	65.3061	0	0	1	1	0	0	1		0	1	27	1	1.21	23.4	81.9	1	0	34099.6
2013-2014	0	0.885749	1.12899	13.0403	0	1	1	1	0	0	1		1	1	63	1		24.2	90	3	0	6363.71
2007-2008	0	0.886984	1.12742	69.4581	0	0	4	1	0	0	1		0	0	59	1	1.51	24.99	92.3	1	0	32308.5
2011-2012	0	0.888146	1.12594	83.4601	0	0	2	1	0	1	0		0	1	27	0	1.39	24	82.9	1	0	94547.2
2013-2014	0	0.890398	1.12309	53.6096	0	0	3	0	0	0	1		1	1	55	2	0.54	20.1	80.2	2	0	27165.4
2005-2006	0	0.893094	1.1197	35.2999	0	2	4	2	0		0		1	1	70	1	5	23.47	87.6	2	0	11383
2007-2008	0	0.893094	1.1197	35.2999	0	0	1	2	0	1	1		0	1	78	1	4.75	24.2	91.4	3	0	7872.35
2011-2012	0	0.894498	1.11795	59.4946	0	0	3	1	0	0	0		0	1	77	1	0.88	23.8	95.4	1	0	16603.3
2007-2008	0	0.896983	1.11485	28.7752	0	2	1	1	0	1	1		1	1	38	2	0.95	23.04	83	2	0	20085.5
2009-2010	0	0.897982	1.11361	56.8056	0	0	4	1	0	0	1		0	0	58	2	0.66	21.58	76	0	0	14331.1
2017-2018	0	0.899556	1.11166	36.8	0	0	1	2	0	0	1		0	1	80	1	5	30.2	106.3	1	0	18622.7
2019-2020	0	0.899556	1.11166	36.8	0	0	1	2	0	0	1		0	1	80	1	5	30.2	106.3	1	0	10730.2
2009-2010	0	0.899925	1.1112	43.3164	0	0	3	0	0	0	1		0	1	27	0		22.87	77	3	0	24261.1
2015-2016	0	0.90128	1.10953	47.3494	0	0	0	0	0	0	1		0	0	60	1	1.49	20.3	80.7	0	0	17013
2013-2014	0	0.90399	1.10621	97.3433	0	0	4	1	0	0	1		0	1	46	2	0	26.4	101	1	0	102342
2013-2014	0	0.904569	1.1055	57.2222	0	0	3	1	0	1	0		0	1	23	0	2.27	23.8	85.3	1	0	61661.5
2007-2008	0	0.906764	1.10282	57.3611	0	0	2	0	0	0	0		1	0	66	2	4.65	24.8	76.2	1	0	62025
2007-2008	0	0.906956	1.10259	43.6548	0	0	0	1	0	0	1		1	0	50	2	0.89	21.42	77.3	0	0	14830.9
2009-2010	0	0.907897	1.10145	35.8849	0	0	4	1	0	1	1		0	1	42	2		22.02	81.5	3	0	24209.5
2015-2016	0	0.9088	1.10035	31.4159	0	0	1	0	0	0	0		0	1	76	1		24.1	94.4	0	0	11309
2007-2008	0	0.90918	1.09989	52.2244	0	0	4	0	0	0	1		1	0	54	2	0	37.66	113.5	2	0	23741
2009-2010	1	0.919548	1.08749	35.0261	0	2	3	1	0	0	1		0	0	50	1	0.82	25.87	92.5	2	0	21363.9
2013-2014	0	0.919752	1.08725	26.813	0	0	4	2	0	0	1		1	1	61	1	2.2	28.5	102.3	0	0	22379.3
2013-2014	0	0.925095	1.08097	68.4458	0	0	3	2	0	0	1		1	1	48	0	0	24.9		1	0	77457.2
2009-2010	1	0.927064	1.07867	61.6606	0	0	3	1	0	1	0		0	1	28	0	1.55	21.29	75.7	0	0	18054.5
2009-2010	0	0.932654	1.07221	87.6426	0	0	2	1	0	0	1		0	0	48	1	3.85	23.11	87.8	1	0	84008.2
2013-2014	0	0.93354	1.07119	26.4006	0	0	0	2	0	0	0		0	1	57	1	0.39	25.8	90.4	2	0	19126
2011-2012	0	0.93456	1.07002	29.0164	0	0	2	2	0	0	1		0	1	72	2	1.7	24.4	89.6	2	0	8601.45
2005-2006	0	0.935211	1.06928	33.183	0	0	4	1	0		0		0	1	45	1	1.7	21.39	75.3	1	0	95268.2
2007-2008	0	0.935733	1.06868	82.5655	0	0	4	0	0	1	1		0	1	42	1	1.93	28.13	99.7	0	0	20643.6
2005-2006	0	0.93952	1.06437	20.6053	0	2	1	0	0		1		1	0	71	1	3.18	26.49	93.5	1	0	56799.7
2015-2016	0	0.940267	1.06353	49.3976	0	1	1	1	0	0	1		1	1	67	0	0.89	18.6	76.4	2	0	14080.1
2015-2016	1	0.940516	1.06325	40.1031	1	0	3	2	0	0	1		1	1	64	2	1.23	23.5		3	0	5941.62
2005-2006	0	0.942262	1.06128	62.6715	0	0	0	1	0		1		0	1	55	1	0.12	23.65	85.5	0	0	20000.7
2017-2018	0	0.95304	1.04927	29.5902	1	0	1	1	1	0	0		1	1	70	2	1.66	19.1	82.5	0	0	9237.61
2019-2020	0	0.95304	1.04927	29.5902	1	0	1	1	1	0	0		1	1	70	2	1.66	19.1	82.5	0	0	6567.53
2009-2010	0	0.9548	1.04734	70.6436	0	0	3	0	0	1	1		0	1	24	0	0.78	27.03	87.5	3	0	31678
2005-2006	0	0.957262	1.04465	60.5556	0	0	3	0	0		0		0	1	23	0	2.89	21.45	76.6	0	0	21475.8
2013-2014	0	0.959458	1.04226	60.6944	0	2	0	2	0	1	0		0	0	46	1		22.4	83	3	0	26665.2
2015-2016	0	0.961667	1.03986	33.0396	0	2	1	0	0	1	1		0	1	41	1	1.67	23.9	88.8	0	0	12491.2
2007-2008	0	0.962178	1.03931	1.10199	0	1	4	0	0	0	0		1	1	72	1	3.07	25.81	94.4	2	0	10181.5
2013-2014	0	0.962351	1.03912	84.9142	0	0	3	0	0	1	1		0	1	48	1		23.7	94.5	0	0	21754.1
2013-2014	0	0.968694	1.03232	44.7239	0	2	1	0	0	1	1		0	0	67	1	2.58	21.2	85.5	0	0	22187.3
2019-2020	0	0.968876	1.03212	44.6995	1	0		1	1	0	0		1	1	55	2	1.64	27.1	99.1	2	0	6598.47
2007-2008	0	0.972042	1.02876	38.4203	1	1	4	0	0	0	1		1	0	61	2	1.05	35.79	114.5	2	0	11630.6
2005-2006	0	0.979218	1.02122	61.9444	0	0	0	0	0		1		0	0	70	1	5	22.75	79.7	0	0	15509.9
2009-2010	0	0.979247	1.02119	76.6831	0	0	3	0	0	0	1		0	0	53	1	1.93	27.96	90.2	0	0	14331.1
2015-2016	0	0.982222	1.0181	58.9333	0	0	4	2	0	1	0		0	1	41	1	3.52	23.3	84	1	0	89674.3
2007-2008	0	0.98318	1.01711	29.5792	0	0	1	1	0	0	0		1	1	21	0	4.72	22.8	77.9	0	0	24342.5
2013-2014	0	0.983303	1.01698	49.3597	0	0	4	2	0	1	1		0	1	55	2	0.92	26.7	92.1	0	0	17973
2017-2018	0	0.983733	1.01654	47.4576	1	0		2	0	0	1		1	1	80	2		24.8		1	0	13880.8
2019-2020	0	0.983733	1.01654	47.4576	1	0		2	0	0	1		1	1	80	2		24.8		1	0	23216.3
2011-2012	0	0.984221	1.01603	51.6245	1	0	1	1	1	1	1		1	0	64	1		17.4		2	0	10346
2007-2008	0	0.985506	1.01471	56.6086	0	0	1	1	0	0	1		0	1	57	1	0.82	22	88	2	0	22436.1
2015-2016	1	0.98784	1.01231	31.7647	0	2	3	1	0	0	1		1	0	48	2	1.62	22.4	88.5	1	0	43543.4
2013-2014	0	0.987941	1.01221	49.5925	0	0	2	0	0	0	1		0	0	62	1	1.13	24.5	88.5	3	0	13036.1
2017-2018	0	0.988871	1.01125	42.1649	0	0	3	1	0	0	1		1	1	57	1	2.99	26.1	98.9	2	0	14954.8
2019-2020	0	0.988871	1.01125	42.1649	0	0	3	1	0	0	1		1	1	57	1	2.99	26.1	98.9	2	0	6644.3
2011-2012	0	0.993742	1.0063	31.8792	0	1	0	0	0	0	1		0	0	62	1	0.68	27.1	101.3	0	0	13473.3
2009-2010	0	0.994163	1.00587	54.5115	0	0	1	2	0	0	1		1	1	70	1	1.77	26.72	94.2	0	0	8593.83
2007-2008	0	0.994816	1.00521	32.9755	0	0	0	0	0	0	0		0	1	80	1	1.5	21.37	83.6	1	0	26418.9
2013-2014	0	0.995847	1.00417	69.8269	0	0	0	0	0	0	0		1	1	53	1	0.34	23.7	85	2	0	19126
2013-2014	0	0.997993	1.00201	69.9774	0	0	2	1	0	1	1		0	0	48	1	2.12	27.7	99.1	1	0	28942.4
2005-2006	0	1.0007	0.999302	48.1669	0	0	3	1	0		1		1	1	65	2	1.88	34.92	128.8	1	0	34061.8
2015-2016	0	1.00101	0.998988	41.5152	0	0	1	1	0	0	1		0	1	39	1	0.68	29.9	94	0	0	24003.1
2009-2010	0	1.00117	0.998828	63.3333	0	0	4	0	0	0	1		0	0	70	2	1.37	28.31	93.8	2	0	16310.3
2005-2006	0	1.00158	0.998424	24.4799	0	2	1	1	0		1		1	1	55	1	4.24	33.05	117.7	1	0	89650.9
2015-2016	0	1.00371	0.996307	36.9444	1	1	0	0	0	1	0		1	1	43	1	1.13	45.6	131.9	0	0	24831.3
2005-2006	1	1.00518	0.994848	301.554		0					1		0	1	18	0	4.99	20.78	81.1	1	0	38877.4
2005-2006	0	1.00586	0.994173	60.5615	0	0	4	1	0		1		0	0	70	1	3.31	18.21	82.3	1	0	52883.8
2011-2012	0	1.00651	0.993535	78.8177	0	0	3	1	0	0	0		1	1	37	1	0.33	24.2	90.2	2	0	16059
2015-2016	0	1.00905	0.991032	44.8936	0	0	1	0	0	0	1		1	0	80	2	3.23	29.7	96.7	1	0	36308.1
2011-2012	0	1.01108	0.989041	41.5038	0	0	3	0	0	1	0		0	1	30	2	3.31	23.4	88.3	3	0	27605.2
2015-2016	0	1.01388	0.98631	24.7059	0	2	2	2	0	1	1		1	1	71	2	0.42	24.9	99.3	0	0	11138.9
2007-2008	0	1.01513	0.985093	182.895	0	0	4	2	0	0	1		0	1	71	1		29.37	106	2	0	9672.49
2017-2018	0	1.01689	0.983392	41.6	0	0	2	1	0	0	0		0	1	25	1	2.08	19	76.6	1	0	121151
2019-2020	0	1.01689	0.983392	41.6	0	0	2	1	0	0	0		0	1	25	1	2.08	19	76.6	1	0	40293.1
2009-2010	0	1.01863	0.981706	53.4296	0	0	0	0	0	0	1		1	0	80	2	1.34	27.95	97.9	0	0	10352
2005-2006	0	1.01874	0.981607	64.4444	0	0	3	0	0		1		0	1	46	1	2.07	27.77	100.5	0	0	22079.3
2007-2008	0	1.02505	0.975565	51.4552	0	0	3	2	0	0	0		0	1	20	0	0.66	20.95	72.2	3	0	27701.9
2009-2010	0	1.02512	0.975492	32.8859	0	0	2	2	0	1	0		0	1	21	0	1.2	21.24	74.2	2	0	24706.6
2019-2020	0	1.02931	0.971528	25.2083	1	2	1	2	1	1	1		1	1	46	1	0.99	22.3	87.6	0	0	14836.1
2005-2006	0	1.03011	0.970774	54.0313	0	0	1	0	0		1		0	1	41	1	0.95	28.4	98.5	0	0	23503.3
2011-2012	0	1.03125	0.969695	40.7606	0	0	1	2	0	1	0		0	1	35	1	3.93	20.6	81.5	1	0	82363.1
2005-2006	1	1.03377	0.967337	80.9524	0	0	2	1	0		1		0	1	21	1	0.15	25.59	86.4	1	0	56629.1
2005-2006	0	1.03794	0.963443	42.6065	0	2	4	0	0		1		1	1	77	1	0.78	30.96	109.6	2	0	11283.1
2007-2008	0	1.03846	0.962961	25.3814	0	2	4	0	0	0	1		0	1	54	2	2.56	20.7	74	2	0	20000.3
2005-2006	0	1.0392	0.962279	130.12	0	0	4	0	0		1		0	0	60	2	0	34.71	98.8	0	0	5328.67
2015-2016	1	1.03946	0.96204	19.593	0	1	4	1	0	0	0		0	1	79	1	1.66	29.4	114.7	1	0	12161.5
2017-2018	1	1.04144	0.960205	98.0952	0	0	3	2	0	1	1		0	1	24	0	5	23.8	78	0	0	10842.7
2019-2020	1	1.04144	0.960205	98.0952	0	0	3	2	0	1	1		0	1	24	0	5	23.8	78	0	0	4804.99
2011-2012	0	1.04448	0.957414	44.5361	0	0	1	1	0	0	1		0	1	60	1	3.82	18.6	71	0	0	13133.9
2005-2006	0	1.04544	0.956535	32.459	0	0	1	2	0		1		0	1	78	1	1.89	23.31	98.5	1	0	43718.5
2007-2008	0	1.04658	0.955489	86.8444	0	0	2	0	0	1	0		0	1	22	0	4.44	23.91	79	3	0	20353.4
2013-2014	0	1.04865	0.95361	69.7473	0	0	3	1	0	1	0		1	1	38	1		23.8	80.2	1	0	9885.79
2007-2008	1	1.04922	0.953088	48.4418	0	1	1	0	0	1	1		1	0	64	2	1.69	27.15	100.7	3	0	5431.58
2013-2014	0	1.04932	0.953002	44.7423	0	0	0	0	0	0	1		0	0	73	2	0.44	22.1	80.1	0	0	17702.4
2007-2008	0	1.05048	0.951947	46.603	0	0	0	0	0	0	0		0	0	60	1	2.27	29.56	90.6	0	0	8498.11
2007-2008	0	1.05287	0.949784	46.7091	0	0	2	1	0	0	1		0	1	42	0	0.94	21.91	80.9	2	0	38539.5
2005-2006	0	1.0546	0.948227	50.7614	0	0	4	0	0		1		1	0	61	1	0.55	30.9	102	0	0	7094.98
2015-2016	0	1.05493	0.947927	55.4217	0	0	3	2	0	1	1		0	1	65	1	1.79	25.1	101	3	0	8012.5
2015-2016	1	1.05655	0.946476	36.2996	0	0	0	0	0	0	1		1	0	58	1		24.3	87	3	0	26578.2
2015-2016	0	1.05687	0.946189	47.0213	0	0	3	1	0	0	0		0	1	50	2	0	22.9	80.3	2	0	22476.2
2005-2006	0	1.05693	0.946135	63.6364	0	0	4	1	0		0		1	1	66	1	3.11	18.59	73.2	2	0	7775.48
2005-2006	0	1.06343	0.940352	49.0979	0	0	3	1	0		0		0	1	20	1	0.57	24.99	90.3	0	0	26744.1
2011-2012	0	1.06408	0.939775	40.5316	0	1	3	0	0	0	1		1	0	69	1	0.75	22.6	90.3	2	0	9518.8
2005-2006	0	1.06453	0.939385	58.3696	0	0	1	1	0		1		1	1	65	1	4.09	23.32	93.7	2	0	7775.48
2007-2008	0	1.0648	0.939145	36.5156	0	0	1	0	0	1	0		0	1	27	1	0.29	21.71	79	2	0	23901.5
2007-2008	0	1.06704	0.937172	67.5	0	0	3	1	0	0	1		0	0	45	1	1.28	27.26	99.3	1	0	26187
2013-2014	1	1.06826	0.936102	42.2233	0	1	4	0	0	0	0		1	1	76	1	1.54	24.1	92.1	0	0	8772.08
2017-2018	0	1.06837	0.936006	49.2896	0	0	3	2	0	0	1		0	1	52	1	5	31.9	117.1	1	0	27700
2019-2020	0	1.06837	0.936006	49.2896	0	0	3	2	0	0	1		0	1	52	1	5	31.9	117.1	1	0	24428.3
2007-2008	0	1.06973	0.934817	12.9018	1	1	0	0	0	0	1		1	0	75	2	1.11	30.42	106.6	0	0	17097.5
2011-2012	0	1.0714	0.933357	56.1974		0	3			1	0		0	1	18		0.3	17.8	70.8	1	0	34443.9
2013-2014	0	1.07156	0.933219	40.8163	0	0	1	2	0	0	0		0	1	60	1	5	24.5	87.6	0	0	6378.81
2007-2008	0	1.07438	0.930767	1240.74	0	0	0	2	0	1	0		1	1	44	1	1.74	26.03	89.9	0	0	16596.3
2015-2016	0	1.07467	0.930521	54.7059	1	0	0	0	0	0	1		1	0	72	1	0.89	19.1	78.8	3	0	11305.5
2011-2012	0	1.07526	0.93001	75.395	0	0	1	1	0	0	1		0	0	60	1	1.2	24.6	87.9	1	0	35354.8
2005-2006	1	1.07802	0.927628	68.1944	1	0	0	0	0		1		1	0	85	2	1.36	21.83	87.2	1	0	26855.9
2007-2008	0	1.07976	0.926132	33.5246	0	0	1	2	0	0	0		0	1	39	1	2.15	25.22	80.9	0	0	58940.9
2005-2006	0	1.08174	0.924433	27.9841	0	2	1	2	0		1		0	1	82	1	1.56	23.96	100.4	0	0	6502.72
2005-2006	0	1.08443	0.922144	32.6253	1	0	4	0	0		1		1	0	74	2	1.01	29.72	103.5	1	0	36696.7
2005-2006	0	1.08709	0.919884	32.7054	0	0	4	2	0		0		0	1	43	1	0.41	23.52	83.9	1	0	39383.1
2013-2014	0	1.08867	0.918556	29.0026	0	2	4	0	0	0	0		1	0	80	2	0.85	21.4	69.5	0	0	14078.5
2015-2016	0	1.08894	0.918326	30.728	1	2	4	2	0	0	1		1	1	79	2	1.43	33.7	116.6	1	0	14994.7
2011-2012	0	1.08975	0.917639	52.4535	0	0	3	0	0	1	1		0	1	28	1	1.74	21.5	81.8	3	0	35669.2
2009-2010	0	1.09024	0.917231	65.6417	0	0	1	1	0	0	0		1	1	55	1	1.63	23.23	91.8	2	0	27005.2
2015-2016	0	1.09237	0.915438	30	0	1	0	0	0	0	1		1	0	70	1	1.58	26.8	95	1	0	84869.5
2011-2012	0	1.09243	0.915393	76.5989	0	0	1	0	0	0	0		0	1	55	0	1.08	26.5	91.9	3	0	37557.9
2009-2010	0	1.09248	0.915349	85.5501	0	0	1	0	0	1	1		0	0	49	1	1.93	25.15	82.8	0	0	18260.4
2011-2012	0	1.09293	0.914971	43.1984	0	0	2	0	0	1	0		0	1	31	2	0.51	23.7	85.1	0	0	32856
2007-2008	0	1.09399	0.914087	41.6706	0	2	3	1	0	1	1		0	1	44	1	0.47	27.77	98	3	0	17914.5
2015-2016	0	1.09502	0.913227	37.6211	0	0	3	1	0	1	0		1	1	37	1	0.39	24.2	83.8	0	0	24652.7
2009-2010	1	1.09558	0.912757	69.3056	1	0	2	1	1	0	0		1	1	53	2		23.35	83.5	2	0	27005.2
2019-2020	0	1.09558	0.912757	69.3056	1	0	1	2	0	0	1		1	1	72	1	1.03	27.6	93.2	3	0	7549.27
2009-2010	0	1.09678	0.911757	52.7919	1	0	4	1	0	0	1		1	1	54	1	3.4	21.47	96.1	1	0	24217.1
2017-2018	0	1.09767	0.911023	43.4146	0	0	3	0	0	1	0		0	1	32	1	1.65	22.6	83.3	2	0	21139.1
2019-2020	0	1.09767	0.911023	43.4146	0	0	3	0	0	1	0		0	1	32	1	1.65	22.6	83.3	2	0	14367.8
2017-2018	0	1.10319	0.906465	53.2203	0	0		0	0	0	1		1	0	80	1	1.91	25.4	84.1	1	0	28040.1
2019-2020	0	1.10319	0.906465	53.2203	0	0		0	0	0	1		0	0	80	1	1.91	25.4	84.1	1	0	23832.1
2005-2006	0	1.1039	0.905882	55.4133	0	0	1	0	0		1		0	1	23	0	2.1	21.39	77.4	2	0	23610.9
2015-2016	0	1.10432	0.905535	55.3488	0	0	2	1	0	0	0		0	1	55	2	4.21	22.4	96.5	1	0	166449
2011-2012	0	1.10436	0.905498	69.8611	0	0	3	1	0	0	0		0	1	20	0	0.97	20.5	73.6	1	0	102929
2005-2006	0	1.10449	0.905399	63.4429	0	0	3	2	0		1		0	1	59	1		30.78	96.8	0	0	15213.9
2015-2016	0	1.10708	0.903273	49.2553	0	2	3	2	0	0	1		1	1	76	2	1.38	25.8	118.2	1	0	21095.6
2015-2016	0	1.10787	0.902632	53.4463	0	2	1	2	0	0	1		1	1	80	1	0.03	30.9	107	1	0	20288.9
2009-2010	1	1.10801	0.902521	29.5179	0	2	3	1	0	0	1		0	0	73	2		19.56	81.1	0	0	9461.04
2005-2006	0	1.10881	0.901872	36.754	0	0	3	0	0		0		0	1	31	1	2.89	22.51	86.7	0	0	27433.6
2015-2016	0	1.10899	0.901724	102.056	0	0	1	1	0	0	1		1	0	62	2	0.51	24.5	83.7	0	0	8294.64
2015-2016	0	1.11013	0.900793	3.51456	0	1	3	2	0	0	0		1	1	65	1	0.2	25.2	86.2	0	0	7920.85
2013-2014	0	1.1103	0.900657	49.2569	0	2	1	2	0	1	1		1	0	80	1	5	31	89.6	1	0	39709
2013-2014	1	1.11144	0.899734	34.5082	0	2	3	1	0	1	0		0	1	66	1		23.9	91.2	3	0	14560.6
2007-2008	0	1.11319	0.89832	53.5815	0	0	4	1	0	1	1		0	1	42	0		24.1	86.9	3	0	17914.5
2013-2014	0	1.11346	0.898097	63.9587	0	0	4	1	0	0	1		1	0	72	2	2.65	26.3	90.5	1	0	38920.5
2007-2008	1	1.11392	0.897727	42.43	1	1	4	1	1	0	0		1	1	51	1	1.3	38.8	113.5	2	0	26077.3
2013-2014	0	1.11606	0.896013	82.5746	0	0	2	2	0	1	0		0	1	23	0	1.42	26.9	96.6	3	0	51786
2011-2012	0	1.11818	0.894309	78.4048	0	0	4	0	0	1	1		1	1	44	0	1.57	26.4	85.7	2	0	22481
2011-2012	0	1.11906	0.893607	29.8123	0	2	1	2	0	0	0		0	1	64	1	1.07	22	78.2	0	0	8275.05
2011-2012	0	1.12007	0.892803	44.2711	0	1	4	0	0	0	1		0	0	61	1	1.7	24.1	87.2	3	0	10288.4
2007-2008	1	1.12477	0.889072	56.461	0	0	4	2	0	0	0		0	1	61	1	4.14	19.37	75.2	2	0	7126.74
2011-2012	0	1.12477	0.889072	-217.733	0	1	0	0	0	0	1		1	0	63	2	0.99	35.2	111.5	0	0	15207.3
2019-2020	0	1.1252	0.888731	56.3953	0	0	1	0	0	1	0		0	1	27	1	0.56	22.4	77.2	3	0	17166.7
2015-2016	0	1.13071	0.884399	71.5278	0	0	0	2	0	0	1		1	1	79	1	0.87	22.2		2	0	13215.9
2007-2008	0	1.13734	0.879246	44.9537	0	1	4	1	0	1	1		1	1	76	1	0.94	24.36	91.1	1	0	11265.9
2015-2016	0	1.13749	0.879126	59.759	0	0	3	2	0	1	0		0	1	29	1	2.75	23.8	90.5	0	0	35581.3
2017-2018	0	1.14118	0.876288	39.207	0	0		2	0	0	1		0	0	58	1				0	0	13742.1
2019-2020	0	1.14118	0.876288	39.207	0	0		2	0	0	1		0	0	58	1				0	0	11576.7
2007-2008	0	1.14248	0.875286	37.8703	0	2	3	0	0	0	1		0	0	47	1	0.15	28.35	97.5	0	0	14749.9
2009-2010	0	1.14265	0.87516	65.6351	1	0	2	1	1	0	1		1	0	72	2	4.62	25.06	93.7	1	0	33211.5
2011-2012	0	1.14366	0.874389	55.0479	0	2	0	2	0	0	1		0	0	79	2		24.3	90.1	1	0	27102.6
2011-2012	0	1.1438	0.874278	50.7431	0	0	3	1	0	0	1		0	0	45	2	0	23.3	83.3	1	0	34922.3
2005-2006	0	1.1438	0.874278	50.7431	0	0	1	2	0		1		0	1	80	1	1.36	29.93	107.9	1	0	11035.7
2017-2018	0	1.14439	0.873827	31.4286	0	2		0	0	0	0		0	0	46	1	0.88	20.7	74.5	0	0	11700.1
2019-2020	0	1.14439	0.873827	31.4286	0	2		0	0	0	0		0	0	46	1	0.88	20.7	74.5	0	0	7836.36
2009-2010	0	1.1449	0.873438	89.6552	0	1	4	2	0	0	0		1	1	80	2	1.11	29.07		0	0	9390.77
2017-2018	1	1.14691	0.871907	65.9355	0	0		1	0	0	0		0	0	47	1	0.58	29.1	97.2	1	0	21636
2019-2020	1	1.14691	0.871907	65.9355	0	0		1	0	0	0		0	0	47	1	0.58	29.1	97.2	1	0	34838.3
2007-2008	0	1.14967	0.869812	45.4412	0	0	3	2	0	0	0		1	1	51	2	5	27.98	91.6	1	0	102792
2015-2016	0	1.15192	0.868116	43.7915	1	0	0	1	1	1	1		1	0	77	1	1.66	20.2	80.2	1	0	36747.4
2017-2018	0	1.1554	0.865501	85.8268	0	0		2	0	0	1		1	0	73	0	1.72	25.1	86.5	3	0	32776.7
2019-2020	0	1.1554	0.865501	85.8268	0	0		2	0	0	1		1	0	73	0	1.72	25.1	86.5	3	0	20786.6
2019-2020	0	1.15716	0.864188	42.5926	0	0	1	2	0	1	1		0	0	65	2	1.08	33.1	106.6	3	0	11853.1
2011-2012	0	1.15756	0.863883	42.5532	0	2	4	2	0	0	0		1	1	58	2	1.79	17.9	74	2	0	21168.3
2007-2008	0	1.15896	0.862843	81.2641		0				1	0		0	1	19		0.12	24.9	82.5	1	0	30527.3
2009-2010	0	1.15896	0.862843	35.9836	1	0	4	2	1	0	0		1	0	79	2	0.92	22.49	88	1	0	20452.6
2007-2008	0	1.16053	0.861673	49.4845	0	0	4	1	0	0	1		0	1	26	1	0.23	17.31	74.3	1	0	44570.6
2017-2018	0	1.16267	0.860092	34.88	0	0	1	1	0	0	0		1	1	60	1		26.6	90	2	0	8666.22
2019-2020	0	1.16267	0.860092	34.88	0	0	1	1	0	0	0		1	1	60	1		26.6	90	2	0	3005.13
2015-2016	0	1.16427	0.85891	46.0488	0	0	0	1	0	0	1		0	1	51	1	1.32	18.3	71.3	0	0	16720.9
2017-2018	0	1.16533	0.858124	34.96	0	0	1	2	0	1	0		0	1	25	0	5	23.8	80.4	0	0	34650.6
2019-2020	0	1.16533	0.858124	34.96	0	0	1	2	0	1	0		0	1	25	0	5	23.8	80.4	0	0	40428.1
2019-2020	0	1.16688	0.856986	36.2295	0	0	1	0	0	0	1		1	1	72	1	1.63	23.2	93.9	1	0	34662.6
2015-2016	0	1.16786	0.856265	53.8798	0	0	3	0	0	0	0		0	1	22	1	0.75	18.5	72.6	0	0	32574.2
2011-2012	0	1.16943	0.855114	56.2888	0	0	2	0	0	0	1		0	1	21	0	0.3	22.3	81	1	0	36038.3
2009-2010	0	1.17462	0.851343	70.7219	0	0	3	2	0	0	1		0	1	36	1	0.6	27.03	92.2	3	0	31857.2
2015-2016	0	1.17609	0.850276	67.6129	0	0	1	1	0	0	0		0	1	47	0	0.45	24.4	89.8	2	0	14765
2007-2008	0	1.17646	0.850004	56.6272	0	0	3	1	0	1	1		0	1	27	1	2.45	24.82	84.3	1	0	40861.5
2013-2014	0	1.17923	0.848011	61.8532	0	0	3	1	0	1	0		0	1	21	1	1.44	19.3	69.5	1	0	95041.7
2011-2012	0	1.18121	0.846591	44.9929	0	0	3	2	0	0	0		0	1	42	1	0.87	24.7	85.4	0	0	43470.9
2013-2014	0	1.18128	0.846542	71.123	0	0	4	0	0	1	1		0	0	70	2	2.09	21.5	74.4	1	0	74549.9
2005-2006	0	1.18204	0.845998	48.5213	0	2	1	2	0		1		1	1	69	1	1.9	24.89	96.3	0	0	4718.56
2017-2018	1	1.18272	0.845509	32.4812	0	1		0	0	0	1		1	1	80	1	0.95	25.4	107.8	0	0	20556.4
2019-2020	1	1.18272	0.845509	32.4812	0	1		0	0	0	1		1	1	80	1	0.95	25.4	107.8	0	0	22785.8
2007-2008	0	1.18421	0.844442	46.8064	0	0	3	1	0	1	0		0	1	22	0		23.53	77.5	0	0	21719.9
2005-2006	0	1.1897	0.840545	15.8077	0	1	4	2	0		1		1	1	71	2	0.9	29.17	110	1	0	15391.9
2011-2012	0	1.18979	0.840484	68.343	0	0	3	0	0	0	0		0	0	51	2		21.9	80.4	0	0	23953.1
2013-2014	0	1.19115	0.839522	83.5214	0	0	3	0	0	1	1		0	1	34	1	0.9	24.9	86.4	1	0	16076.5
2007-2008	0	1.19166	0.839169	98.8822	1	0	2	1	0	1	1		1	0	61	2	0.81	20.7	83.8	1	0	29136.8
2011-2012	0	1.193	0.838226	62.5752	0	0	4	1	0	0	0		0	1	39	1	4.5	18.8	82.4	1	0	94698.1
2011-2012	0	1.19388	0.837603	-505.357	1	1	4	1	0	0	1		1	1	76	2	1.84	27.4	108.7	3	0	12962.9
2005-2006	0	1.19508	0.836764	149.639	1	1	4	2	1		1		1	1	67	1	1.52	27.77	116.3	1	0	63593.8
2005-2006	0	1.19655	0.835737	47.294	0	1	0	0	0		1		1	0	83	2	1.15	20.87		1	0	30217.1
2013-2014	0	1.19783	0.834845	44.0333	0	0	0	0	0	1	1		1	0	69	2	0.87	19.3	70.7	0	0	15875.8
2007-2008	1	1.19877	0.834188	68.8588	0	0	3	1	0	0	1		0	1	27	1	1.81	23.41	88.4	2	0	24856.8
2013-2014	0	1.20071	0.832839	65.837	0	0	1	1	0	0	0		0	1	65	1	1.7	26.2	89.3	2	0	7980.5
2007-2008	0	1.20205	0.831912	42.651	0	0	2	1	0	0	1		0	0	61	0	0.63	16.64	82.2	2	0	10367.9
2011-2012	0	1.20205	0.831912	42.651	0	0	1	0	0	1	0		0	0	65	1	1.07	20.7	83	0	0	11342.7
2017-2018	0	1.2034	0.830982	55.5191	0	0		0	0	0	0		0	1	80	2	0.86	24.2	89.7	2	0	9058.91
2019-2020	0	1.2034	0.830982	55.5191	0	0		0	0	0	0		0	1	80	2	0.86	24.2	89.7	2	0	7740.46
2005-2006	0	1.20364	0.830816	45.8472	0	0	1	2	0		1		0	1	68	1	2.49	20.93	95.9	2	0	7775.48
2007-2008	0	1.20376	0.83073	26.4005	0	2	4	0	0	1	0		1	1	61	1	0.46	23.22	83.6	0	0	8605.55
2011-2012	1	1.20459	0.830157	42.7412	0	1	0	0	0	1	1		0	0	67	1	0.66	24.3	91.1	3	0	7278.79
2009-2010	0	1.20472	0.830071	32.0942	0	1	2	0	0	1	1		1	1	55	2	2.77	27.02	93.6	2	0	24699.8
2013-2014	0	1.20602	0.829176	53.5032	0	0	1	2	0	0	1		0	1	50	1	0.5	24.7	87.3	0	0	10816.6
2013-2014	0	1.20693	0.828548	58.0936	1	0	4	1	1	0	1		1	1	74	2	0.85	26.6	103.2	2	0	12475.8
2013-2014	0	1.20832	0.827593	84.7254	0	0	1	1	0	1	0		0	1	22	0	1.33	22.9	74.1	2	0	38166.6
2007-2008	0	1.20982	0.826569	113.688	0	0	1	1	0	0	1		0	1	45	2	0.94	22.59	76.7	2	0	38539.5
2013-2014	0	1.21236	0.824836	72.9947	0	0	2	1	0	0	0		0	1	27	1	1.2	25.4	81.8	1	0	21258.5
2017-2018	0	1.2125	0.824744	44.6296	0	0		0	0	1	0		0	0	46	2		20	71.1	0	0	22009.4
2019-2020	0	1.2125	0.824744	44.6296	0	0		0	0	1	0		0	0	46	2		20	71.1	0	0	14369.6
2007-2008	0	1.21365	0.82396	80.722	0	0	1	1	0	1	1		0	1	37	1	3.23	24.87	93.5	2	0	21753.1
2005-2006	0	1.2168	0.821825	73.262	0	0	1	0	0		1		0	1	42	1	1.13	23.5	85.8	0	0	18144
2007-2008	0	1.21865	0.820581	58.6576	0	0	4	0	0	1	1		0	1	63	1	1.16	22.99	80	2	0	6852.09
2007-2008	0	1.21985	0.819771	61.234	0	0	1	0	0	0	1		0	1	21	1	0.89	21.59	81.4	0	0	30742.7
2005-2006	0	1.22217	0.818216	61.3504	0	0	3	2	0		0		0	1	44	1	0.99	29.76	105.2	0	0	19018.4
2013-2014	0	1.22217	0.818216	61.3504	0	0	1	1	0	0	1		0	1	54	1	2.02	26.9	103.4	1	0	57235.1
2007-2008	0	1.22746	0.814688	43.5528	0	0	3	1	0	0	1		0	1	40	2	2.27	22.77	91.9	0	0	24613.9
2011-2012	0	1.23536	0.809479	82.1661	0	0	1	2	0	0	1		1	1	73	1	2.51	24.7	94.7	1	0	60942.6
2011-2012	1	1.23609	0.809005	62.0489	1	0	0	0	1	0	0		0	0	69	2	1.47	31.9	102.5	3	0	9716.81
2019-2020	0	1.23665	0.808634	25.1376	0	2	1	2	0	1	1		0	1	77	1	2.78	27.2	99.6	1	0	23494.4
2019-2020	1	1.23669	0.808608	47.0142	0	0	3	1	0	1	0		0	1	23	0	1.18	24.3	90.8	1	0	17510
2007-2008	1	1.23834	0.807534	41.0477	0	2	1	2	0	0	1		0	0	71	1	0.75	23.48	92.4	1	0	26343.2
2011-2012	0	1.2387	0.8073	57.1897	0	0	1	1	0	1	1		0	1	49	2	0.79	22.4	85.9	1	0	29483.1
2005-2006	0	1.24032	0.806244	52.8866	0	0	4	0	0		1		1	1	85	2	1.52	26.64	101.5	1	0	21792.4
2009-2010	0	1.24101	0.805797	21.8031	1	1	4	1	0	0	1		1	1	80	1	2.06	19.53	83.4	1	0	21842.2
2009-2010	0	1.24144	0.805515	143.955	0	0	4	0	0	0	0		0	1	36	1		23.91	89.4	3	0	23342.1
2015-2016	0	1.24222	0.805009	74.5333	1	1	4	1	0	1	1		0	0	80	2	2.79	31.3	100.1	2	0	24416.7
2011-2012	0	1.2445	0.803534	-372.112	0	1	4	0	0	0	1		0	0	55	1	0.66	29.9	99.4	2	0	16741
2005-2006	0	1.24609	0.802508	34.1848	0	2	4	1	0		1		1	1	51	2	1.01	26.84	101.7	1	0	39075.5
2007-2008	0	1.24611	0.802497	41.3053	0	1	2	1	0	0	1		0	1	53	1	0.91	23.78	99.5	1	0	20995
2013-2014	0	1.24635	0.802345	26.6371	0	2	0	0	0	0	1		0	1	51	1	0.96	22.9	91.3	0	0	21426.9
2015-2016	0	1.24644	0.802285	35.1724	0	2	4	0	0	0	1		0	1	31	0	0.02	21.2	84.5	1	0	38131.5
2005-2006	0	1.24743	0.80165	134.325	0	0	1	1	0		0		0	1	30	1	1.63	21.01	78.7	1	0	70893.7
2015-2016	0	1.24843	0.801008	32.3466	0	1	1	1	0	0	1		0	1	66	2	3.7	20.3	77.3	0	0	17564.3
2013-2014	0	1.24849	0.800966	47.5558	0	2	0	0	0	0	1		1	0	74	2	1.68	23.4	91.2	1	0	50448.9
2007-2008	0	1.25273	0.798256	83.3213	1	0	4	0	1	0	1		1	0	65	2	0.94	27.77	92.5	2	0	15785.3
2015-2016	0	1.25332	0.797884	44.4144	0	0	3	0	0	0	1		0	1	35	1	4.54	26.1	96.2	0	0	34117.1
2011-2012	0	1.25335	0.797862	134.963	0	0	0	0	0	0	0		0	0	62	1	2.29	27.2	84.6	0	0	17248
2009-2010	1	1.25383	0.797557	104.041	0	1	0	2	0	0	1		1	1	78	2	1.51			2	0	10680.5
2013-2014	1	1.26105	0.792988	55.9448	1	2	1	2	0	0	1		1	0	66	0	0.33	22.5	84.1	2	0	18888.6
2009-2010	0	1.26105	0.792988	55.9448	0	2	4	2	0	1	0		0	1	67	1	1.94	28.04	103.4	0	0	7492.22
2007-2008	0	1.26493	0.790559	43.3788	0	0	1	2	0	0	1		1	1	80	2	0.69	23.75	98.5	1	0	12653.1
2009-2010	0	1.26881	0.788143	69.5706	0	0	0	0	0	0	0		0	0	69	2	1.43	24.49	83.6	1	0	21672.1
2005-2006	0	1.26882	0.788132	93.8776	0	0	2	0	0		1		0	1	38	1		23.24	88.4	0	0	30954.4
2015-2016	0	1.26948	0.787721	61.2429	0	1	0	0	0	1	1		1	0	69	2	0.9	22.3	77.5	0	0	19487.8
2009-2010	0	1.27056	0.787053	50.2194	1	0	3	1	0	0	1		1	1	65	2	1.99	40.12	122.8	2	0	8577.51
2007-2008	0	1.27248	0.785867	39.5082	0	2	3	1	0	1	1		0	1	27	0	1.45	24.8	86.9	0	0	24830.7
2009-2010	0	1.27519	0.784198	94.3485	0	0	1	0	0	1	1		0	1	22	1	1.37	28.01	88.3	2	0	33335.7
2007-2008	1	1.27728	0.782912	52.4311	0	0	3	1	0	1	1		0	1	40	1	0.39	24.78	93	0	0	17437
2009-2010	0	1.27958	0.781506	61.5905		0				0	1		0	0	18		0.38	19.97	79.9	1	0	21900.2
2009-2010	0	1.2814	0.780394	41.1074	0	2	3	1	0	1	1		0	1	49	0	0.78	22.14	82	2	0	28574.2
2011-2012	0	1.28183	0.780134	73.6299	0	0	0	0	0	0	1		1	0	58	1	1.39	26.5	92.1	0	0	35505.4
2013-2014	0	1.28206	0.779996	22.5243	0	1	4	1	0	0	1		0	1	29	2	0.26	29	101.4	1	0	37974.1
2007-2008	0	1.28247	0.779745	67.2684	0	2	3	1	0	0	1		0	1	48	2	0.99	25.54	101.8	1	0	27597.2
2019-2020	0	1.28354	0.779097	61.9209	0	0	0	0	0	0	1		0	0	58	1	2.42	21.4	77.8	0	0	3610.73
2005-2006	0	1.2837	0.779	59.2674	0	2	4	2	0		1		0	1	44	1	0.8	32.98	107.4	3	0	27970.7
2011-2012	0	1.28405	0.778783	209.351	0	0	1	1	0	0	0		0	1	25	1	1.3	23.6	80.5	2	0	25645.3
2009-2010	0	1.2844	0.778574	81.25	0	0	1	1	0	1	0		0	1	23	0	0.68	24.41	73.6	2	0	25530.2
2015-2016	0	1.28519	0.778094	42.5751	0	0	1	0	0	0	0		0	1	40	1	2.98	25.8	97.1	1	0	144417
2005-2006	0	1.28607	0.777565	59.3767	0	0	0	2	0		0		1	1	85	1	0.91	24.51	106.7	1	0	9383.45
2013-2014	1	1.28699	0.777008	106.793	1	0	0	1	0	0	1		1	0	57	1	0.82	25.6	88.7	1	0	17771.8
2005-2006	0	1.28737	0.776775	57.1125	0	2	3	0	0		1		0	1	28	1	1.33	25.78	91.1	0	0	24232
2009-2010	0	1.28868	0.775991	54.9485	0	0	1	0	0	1	1		0	1	32	2	5	24.52	80.5	2	0	33620.5
2019-2020	0	1.28885	0.775883	67.7108	0	0	1	1	0	0	0		0	1	24	0	0.19	19.2	71	2	0	11334.4
2007-2008	0	1.28977	0.775334	57.2187	1	0	2	1	0	0	1		1	0	80	1	3.49	19.54	72.8	2	0	12407.8
2007-2008	0	1.29176	0.774139	36.5311	0	0	1	2	0	0	1		0	1	80	2	5	27.7	105.6	1	0	19435.1
2005-2006	0	1.29226	0.773841	38.8778	0	0	1	2	0		0		0	1	54	1	5	33.18	110.8	1	0	33083.3
2009-2010	0	1.29364	0.773011	62.2673	0	0	3	1	0	1	0		0	1	22	1	1.67	21.8	83.6	1	0	29128.3
2015-2016	0	1.2944	0.772561	49.8565	0	0	3	2	0	0	1		0	0	62	2	0.76	35.3	120.8	2	0	22133.2
2017-2018	0	1.29532	0.77201	96.2205	0	0	3	1	0	0	1		1	1	47	1	0.29	27.5	94.5	3	0	38099.3
2019-2020	0	1.29532	0.77201	96.2205	0	0	3	1	0	0	1		1	1	47	1	0.29	27.5	94.5	3	0	28040.6
2017-2018	0	1.29556	0.77187	42.9185	0	0	1	0	0	1	1		0	1	41	1		27	90.6	3	0	29773
2019-2020	0	1.29556	0.77187	42.9185	0	0	1	0	0	1	1		0	1	41	1		27	90.6	3	0	30667.1
2017-2018	0	1.29815	0.770329	43.0043	1	1	1	0	0	1	1		0	1	65	1	1.87	28.8	104.4	3	0	7099.78
2019-2020	0	1.29815	0.770329	43.0043	1	1	1	0	0	1	1		0	1	65	1	1.87	28.8	104.4	3	0	4415.34
2009-2010	0	1.29832	0.770224	86.3538	0	0	1	1	0	0	1		0	1	63	1	1.54	27.88	98.7	0	0	8377.22
2011-2012	0	1.30311	0.767398	43.1945	0	0	1	1	0	0	1		1	1	61	2	1.07	18.7	87.2	2	0	6910.12
2005-2006	1	1.30566	0.765896	65.5413	0	0	3	0	0		0		0	1	20	1	2.42	20.68	71.2	2	0	23610.9
2011-2012	0	1.30659	0.765352	53.6341	0	2	3	1	0	0	1		0	1	48	0	0.72	20.8	82.3	1	0	36244.6
2011-2012	0	1.30756	0.764786	41.9463		0	3			0	0		0	1	19		5	24.2	88.2	1	0	69216.3
2013-2014	0	1.30804	0.764502	36.9916	0	2	3	0	0	0	1		0	1	38	1	0.67	28.4	90.4	3	0	39599.2
2005-2006	0	1.30891	0.763994	58.0679	0	0	1	0	0		1		0	1	55	1	5	29.56	103	1	0	76142.6
2017-2018	0	1.30944	0.763685	40.6557	1	0		1	1	0	1		0	1	49	1	0.73	26.5	102	0	0	50699.4
2019-2020	0	1.30944	0.763685	40.6557	1	0		1	1	0	1		0	1	49	1	0.73	26.5	102	0	0	10376.7
2017-2018	0	1.31033	0.763167	58.2979	0	0	1	0	0	0	0		0	0	70	2	0.64	26.8	86.8	0	0	23031.2
2019-2020	0	1.31033	0.763167	58.2979	0	0	1	0	0	0	0		0	0	70	2	0.64	26.8	86.8	0	0	14695.7
2019-2020	0	1.31227	0.76204	51.9024	0	0		2	0	1	0		0	1	54	1		27.9	104.1	2	0	4265.1
2017-2018	0	1.31433	0.760845	37.0881	0	2		1	0	0	1		0	1	58	1	0	26	103.4	0	0	35560.3
2019-2020	0	1.31433	0.760845	37.0881	0	2		1	0	0	1		0	1	58	1	0	26	103.4	0	0	14652.5
2005-2006	0	1.31733	0.759109	83.3333	0	0	0	0	0		0		1	0	85	2	3.82	26.02	101	2	0	24259.3
2013-2014	0	1.31862	0.75837	48.4736	0	0	0	0	0	1	1		1	0	80	2	2.53	21.8	92.3	0	0	11485.9
2005-2006	0	1.31865	0.758352	43.7097	0	2	0	0	0		1		0	0	72	1	2.33	29.16	89.1	1	0	53574.9
2007-2008	0	1.32077	0.757136	35.1859	0	1	0	0	0	0	0		1	0	80	1	1.5	16.77	62.5	1	0	36822
2005-2006	0	1.32159	0.756663	61.0169	1	2	4	2	1		1		1	0	61	2	0.34	19.38	84.2	2	0	13659.3
2015-2016	0	1.32235	0.756231	42.521	0	0	2	0	0	1	1		1	0	45	0	1.76	27.9	89.3	0	0	30464.8
2013-2014	0	1.32252	0.75613	56.3918	0	0	1	0	0	1	0		0	1	50	1	2.52	27.4	103.4	1	0	64029.6
2017-2018	0	1.3242	0.75517	32.4306	0	2	1	1	0	0	0		1	1	80	2	1.19	21.3	85.4	1	0	12837.2
2019-2020	0	1.3242	0.75517	32.4306	0	2	1	1	0	0	0		1	1	80	2	1.19	21.3	85.4	1	0	6029.29
2017-2018	0	1.32533	0.754527	39.76	0	0	1	0	0	0	1		1	1	60	1	1.92	27.2	96.5	0	0	12028.6
2019-2020	0	1.32533	0.754527	39.76	0	0	1	0	0	0	1		1	1	60	1	1.92	27.2	96.5	0	0	5763.66
2009-2010	1	1.32612	0.754082	83.8889	0	0	3	1	0	1	0		0	1	22	0	0	20.74	76	2	0	21850.7
2017-2018	0	1.32831	0.752836	84.0278	1	1	3	1	0	0	1		1	1	55	2	0.58	26.9	100.9	1	0	87735.4
2019-2020	0	1.32831	0.752836	84.0278	1	1	3	1	0	0	1		1	1	55	2	0.58	26.9	100.9	1	0	52389.9
2015-2016	0	1.32936	0.752242	66.6279	1	0	4	2	1	0	1		1	1	80	0		25.2	99.4	2	0	12441.8
2017-2018	0	1.32978	0.752005	54.4	0	0	1	2	0	0	0		1	1	74	1	0.84	24.2	84.9	3	0	25780.3
2019-2020	0	1.32978	0.752005	54.4	0	0	1	2	0	0	0		0	1	74	1	0.84	24.2	84.9	3	0	17184.4
2017-2018	0	1.32981	0.751985	238.689	0	0	2	0	0	0	1		0	1	25	1	0.51	31.4	104	1	0	53040.6
2019-2020	0	1.32981	0.751985	238.689	0	0	2	0	0	0	1		0	1	25	1	0.51	31.4	104	1	0	19314.6
2007-2008	0	1.33066	0.751508	93.3032	0	0	1	0	0	0	0		0	1	78	2	0.82	24.66		3	0	6124.26
2013-2014	1	1.33101	0.751309	54.6366	0	2	1	2	0	0	1		1	1	44	1	0.07	31.2	98.4	2	0	25293.3
2013-2014	0	1.33101	0.751309	54.6366	0	2	4	2	0	0	1		1	1	58	1	1.06	24.3	97.9	2	0	17017.1
2011-2012	0	1.33553	0.748764	20.518	0	1	1	2	0	0	1		1	1	77	1	3.3	23.9	105.1	1	0	63054.9
2009-2010	0	1.33875	0.746966	49.2137	1	0	1	2	0	0	1		1	0	70	2	0.56	20.81	85.8	2	0	15299.7
2013-2014	0	1.33945	0.746576	57.1134	0	1	4	2	0	1	1		0	1	60	1	2.26	26.1	95.7	0	0	12968.4
2005-2006	0	1.34045	0.74602	67.2875	0	0	4	2	0		1		1	1	80	1	1.56	20.19	87.2	1	0	20883.2
2017-2018	0	1.34079	0.745828	49.3519	0	0	1	2	0	0	0		1	1	61	2		19.9	81.3	2	0	9602.56
2019-2020	0	1.34079	0.745828	49.3519	0	0	1	2	0	0	0		0	1	61	2		19.9	81.3	2	0	3329.81
2011-2012	0	1.34115	0.745629	118.338	0	0	1	1	0	1	0		0	1	20	1	0.49	19.4	75.8	1	0	22233.7
2015-2016	0	1.34133	0.745527	40.24	0	1	4	0	0	0	1		1	0	69	1	0.97	28.1	101.1	0	0	9611.19
2009-2010	0	1.34371	0.744209	73.6777	0	1	4	2	0	0	1		1	0	70	2	5	38.54	123.5	2	0	18190.2
2007-2008	0	1.3452	0.743383	64.749	0	0	4	1	0	0	1		0	0	52	1	0.97	23.95	77.7	1	0	27318.1
2007-2008	0	1.34764	0.742035	62.2198	1	0	3	1	1	0	0		0	1	26	1	0.47	26.44	109.7	1	0	53351.1
2017-2018	0	1.3479	0.741896	62.1858	0	0	1	2	0	0	1		1	1	63	2	1.2	25.3	103.6	2	0	6645.83
2019-2020	0	1.3479	0.741896	62.1858	0	0	1	2	0	0	1		1	1	63	2	1.2	25.3	103.6	2	0	8546.49
2013-2014	0	1.34817	0.741745	51.3526	0	0	1	0	0	1	1		0	1	40	1	4.35	22.7	79.5	0	0	16575.4
2017-2018	0	1.35082	0.74029	26.7267	1	1		2	1	0	1		1	1	80	1	1.36	32.2	113	1	0	15000.7
2019-2020	0	1.35082	0.74029	26.7267	1	1		2	1	0	1		0	1	80	1	1.36	32.2	113	1	0	6368.47
2019-2020	1	1.35122	0.740073	90.2899	0	0		0	0	1	1		0	1	60	1	1.99	29.3	106	0	0	13683.2
2007-2008	0	1.35199	0.739651	47.9711	0	0	0	0	0	0	1		0	1	68	1	1.9	27.95	106.4	3	0	12040.8
2013-2014	0	1.35216	0.739555	46.3704	1	1	4	2	0	1	1		0	1	66	1	1.1	26.6	97	0	0	16830.6
2015-2016	1	1.35246	0.739392	37.1429	0	2	0	0	0	0	1		0	1	61	1	1.17	23.6	93	3	0	7542.87
2011-2012	0	1.35279	0.739214	74.1755	0	0	1	0	0	1	1		1	1	39	1	1.16	26.9	92.5	1	0	16906
2007-2008	0	1.35367	0.738734	77.7563	0	0	3	1	0	1	1		1	1	28	0	3.37	21.64	80.4	1	0	93231.9
2011-2012	0	1.35691	0.736968	53.6324	0	0	4	1	0	0	1		0	0	49	1	0.97	30.5	105	1	0	25512
2005-2006	0	1.36161	0.734427	65.5386	0	1	0	2	0		0		1	1	60	1	0.75	27.31	90.7	2	0	12164.2
2005-2006	0	1.36276	0.733805	55.9398	0	0	3	2	0		0		0	1	27	0	0.76	25.02	85.9	0	0	20866.7
2013-2014	0	1.36276	0.733805	55.9398	1	0	3	1	0	0	1		0	1	36	2	0.77	24.8	99.9	1	0	18218.3
2009-2010	0	1.36276	0.733805	55.9398	0	0	0	2	0	0	1		1	0	80	2	0.91	33.24	106.5	3	0	11105.6
2013-2014	0	1.36285	0.733756	95.5606	0	0	4	2	0	1	1		1	0	63	2	1.59	25.1	87.8	1	0	90489.6
2009-2010	0	1.36395	0.733165	65.6514	0	0	1	0	0	0	1		0	1	56	1		25.71	92.9	0	0	12390.3
2017-2018	0	1.36889	0.730519	56	0	0	3	1	0	0	1		0	1	49	1	0.61	24.5	85.2	0	0	23977.6
2019-2020	0	1.36889	0.730519	56	0	0	3	1	0	0	1		0	1	49	1	0.61	24.5	85.2	0	0	23258.6
2005-2006	0	1.37446	0.727561	82.754	0	0	3	0	0		0		0	1	34	1	1.25	29.66	102.4	0	0	25437.2
2011-2012	0	1.37843	0.725461	63.6413	0	0	2	0	0	1	0		1	1	31	1	0.67	29.6	98	2	0	19508.9
2009-2010	0	1.38002	0.724627	96.7645	0	0	2	0	0	1	1		0	1	27	1	1.11	26.52	87.3	3	0	32231
2005-2006	0	1.38008	0.724595	14.9048	0	1	4	0	0		1		0	0	67	1	0.82	24.19	87.4	0	0	6660.84
2005-2006	0	1.38029	0.724486	37.8663	0	1	4	2	0		1		1	1	77	1	2.35	22.62	89	0	0	7101.45
2013-2014	0	1.38055	0.724348	58.866	0	0	4	1	0	1	1		0	1	64	1		25	92.4	0	0	7873.49
2015-2016	0	1.3835	0.722803	115.172	0	2	3	2	0	0	1		1	1	57	1	1.96	31.1	100.8	0	0	27370.9
2007-2008	0	1.38439	0.722338	114.875	0	0	1	1	0	0	0		0	1	27	0	1.45	23.54	76.5	2	0	23901.5
2007-2008	0	1.38477	0.722143	139.157	0	2	3	1	0	0	0		0	0	45	0	1.25	21.02	80.6	1	0	31640.2
2007-2008	0	1.3851	0.721969	32.9364	0	2	1	1	0	1	1		1	1	49	1	0.85	22.95	83	2	0	31914.6
2005-2006	0	1.38549	0.721767	29.6109	0	1	4	0	0		1		1	1	74	2	0.78	33.11	113.7	2	0	14936.7
2011-2012	1	1.3862	0.721399	122.313		0	3			1	1		0	0	19		4.3	31.9	99.8	3	0	15442.6
2009-2010	0	1.38683	0.72107	69.6158	0	0	3	0	0	1	1		0	1	24	0		27.16	95.1	0	0	21444.2
2017-2018	0	1.38809	0.720415	92.7536	0	0	3	1	0	0	0		0	1	22	0	1.2	22.2	71.6	2	0	31579.2
2019-2020	0	1.38809	0.720415	92.7536	0	0	3	1	0	0	0		0	1	22	0	1.2	22.2	71.6	2	0	8821.6
2013-2014	1	1.38979	0.719535	87.9167	0	0	0	0	0	0	1		1	0	80	2	1.75	29.3	101.1	2	0	14989.1
2013-2014	0	1.3903	0.71927	72.9242	0	0	4	0	0	0	0		0	0	46	1	2.52	25.2	86.5	3	0	25155.2
2017-2018	0	1.39204	0.718372	17.461	1	1		0	1	0	1		1	1	78	1	3.29	27.4	99.1	0	0	8536.38
2019-2020	0	1.39204	0.718372	17.461	1	1		0	1	0	1		1	1	78	1	3.29	27.4	99.1	0	0	8734.93
2007-2008	0	1.39265	0.718058	64.2974	1	2	4	0	1	0	1		1	1	80	2	5	29.71	100.5	1	0	19135.7
2011-2012	0	1.39451	0.717098	57.2431	0	0	0	0	0	0	1		1	0	60	1	0.46	26.1	91.8	3	0	9716.81
2007-2008	0	1.40316	0.712679	31.6066	0	2	0	0	0	0	1		1	0	80	2	1.17	27.63	92.7	0	0	13104.9
2007-2008	0	1.4032	0.712657	162.712	0	0	0	0	0	1	1		1	0	74	2	0.95	28.67	99.9	2	0	11681.9
2009-2010	1	1.40379	0.712357	67.5691	0	0	4	0	0	0	1		0	1	37	1	1.24	27.21	98	3	0	31310.7
2013-2014	0	1.40554	0.71147	84.6257	0	0	0	0	0	0	1		0	0	64	1	2.2	30.7	108	0	0	24447.3
2009-2010	0	1.40672	0.710874	57.7444	0	0	4	0	0	1	1		0	1	45	1	0.54	18.51	76.3	1	0	87935.6
2007-2008	0	1.40683	0.71082	42.3246	1	0	4	1	1	0	1		1	1	74	1	1.02	23.02	102	2	0	10235.7
2013-2014	1	1.40686	0.710805	64.9535	1	0	4	0	0	0	1		1	0	80	2	4.61	24.2	90.6	1	0	38908.6
2005-2006	0	1.40688	0.710793	10.3349	1	1	3	0	1		1		1	1	65	1	2.04	31.54	106.5	2	0	11280.8
2011-2012	0	1.4077	0.710378	70.6636	0	1	1	1	0	0	1		1	0	58	0	2.24	32.4	105.4	2	0	17164.2
2013-2014	0	1.40845	0.71	39.8312	0	2	4	2	0	0	1		1	1	70	1	1.91	25	93.5	3	0	12173
2011-2012	1	1.41095	0.708744	74.0072	0	0	3	1	0	0	1		0	1	48	2	1.79	22.3	92.6	1	0	148090
2019-2020	0	1.41263	0.707899	77.2671	0	0	0	0	0	1	0		0	1	65	1	2	30.3	106.8	2	0	10173.1
2007-2008	0	1.41466	0.706885	71.0128	0	0	1	2	0	1	1		0	1	53	1	2.12	25.11	96	0	0	8616.63
2009-2010	1	1.41551	0.70646	68.1331	0	0	4	1	0	0	1		0	1	72	1	0.84	24.91	97	0	0	14556
2015-2016	0	1.42	0.704225	85.2	0	0	0	0	0	0	0		0	0	67	1	1.15	15.5	74.8	0	0	17367.4
2015-2016	0	1.42032	0.704067	44.0984	0	2	1	2	0	1	1		0	1	65	1		28.5	105.2	1	0	125498
2005-2006	0	1.42101	0.703723	81.6248	0	0	3	1	0		0		0	1	42	1	4.18	21.65	89.8	1	0	89859.4
2011-2012	1	1.42165	0.703406	60.6186	0	0	1	0	0	0	1		0	0	57	2	1.7	27.3	83.3	3	0	21097.1
2007-2008	0	1.42266	0.70291	41.4739	0	0	3	0	0	0	0		0	1	37	1	1.09	29.99	97.8	0	0	20942.4
2005-2006	1	1.42272	0.702879	90	0	1	4	0	0		1		1	1	82	1	1.14	24.13	97.2	1	0	20926
2009-2010	0	1.42377	0.702361	63.1635	0	0	2	1	0	0	1		0	1	26	1	1.36	19.23	76	1	0	22939.8
2017-2018	0	1.42399	0.702254	36.8953	0	2	2	0	0	1	0		0	1	38	1	0.85	28.8	92.8	0	0	23449.6
2019-2020	0	1.42399	0.702254	36.8953	0	2	2	0	0	1	0		0	1	38	1	0.85	28.8	92.8	0	0	15279.9
2009-2010	0	1.42487	0.70182	47.2306	0	0	3	1	0	0	1		0	1	29	1	1.01	22.79	90	1	0	24684.6
2011-2012	0	1.42542	0.701547	78.1581	1	0	0	0	0	0	1		0	1	56	1	1.39	23.4	90.2	0	0	37426.3
2007-2008	0	1.42803	0.700267	33.9571	0	1	4	2	0	1	1		1	1	64	1	2.45	29.87	103.2	2	0	7237.07
2009-2010	0	1.42817	0.700196	65.9377	0	0	4	0	0	1	1		0	1	53	1	0.74	24.75	85.5	0	0	11251.9
2007-2008	1	1.42823	0.700168	50.6763	0	0	4	1	0	0	1		1	0	47	2	0.35	23.01	78.4	1	0	26187
2007-2008	0	1.42934	0.699623	52.5439	1	2	3	1	1	1	0		1	0	45	1	0.78	26.06	91.5	0	0	65721.7
2013-2014	0	1.4315	0.698567	90.5556	0	0	1	1	0	0	1		0	1	28	0	1.24	23.5	81.4	2	0	23720
2011-2012	0	1.43224	0.698207	82.2695	0	0	4	2	0	1	1		0	1	49	2	2.97	28.5	97.3	0	0	52756.1
2015-2016	0	1.43384	0.697426	51.1312	0	0	1	0	0	0	1		0	0	62	1	2.64	38.3	112.6	3	0	6333.77
2011-2012	0	1.43528	0.696729	66.2657	0	0	3	1	0	0	1		0	1	40	2	0.46	24.4	90.7	0	0	32980.7
2015-2016	0	1.43556	0.696594	86.1333	1	0	3	1	1	0	1		0	1	24	0	0.59	25.1	93.1	3	0	53467.3
2007-2008	0	1.43573	0.696508	63.6943	0	1	2	2	0	0	1		1	0	80	2	2.36	29.12	96.3	2	0	22897.6
2015-2016	0	1.43934	0.694764	33.3779	0	1	1	1	0	0	1		1	1	54	1	0.85	26.5	97.8	2	0	22476.2
2011-2012	0	1.44079	0.694062	56.9478	0	1	4	2	0	0	1		1	1	63	1	4.2	32.4	108	1	0	84821.2
2005-2006	1	1.44107	0.69393	86.7647	0	0	4	2	0		1		1	1	56	1	1.29	23.86	84.8	3	0	31742.3
2013-2014	1	1.44536	0.691869	55.0546	0	2	0	0	0	0	0		0	0	80	2	1.54	37.2		1	0	31920.6
2019-2020	0	1.44711	0.691032	59.2	0	0	3	2	0	1	1		0	1	43	1		25.5	92.4	0	0	11388
2007-2008	0	1.44773	0.690737	87.1658	0	0	3	1	0	0	1		0	1	49	1	1.9	29.28	105.9	1	0	28803.8
2013-2014	0	1.44813	0.690545	96.3177	0	0	3	0	0	1	1		0	0	45	1		24.3	82	0	0	14954.9
2015-2016	0	1.44889	0.690184	86.9333	0	0	0	2	0	0	0		1	1	61	1	0.78	30.2	99	0	0	7396.06
2017-2018	0	1.44897	0.690146	35.4861	0	1	1	0	0	0	0		0	1	62	1	2.43	25.2	95.9	0	0	10013.4
2019-2020	0	1.44897	0.690146	35.4861	0	1	1	0	0	0	0		0	1	62	1	2.43	25.2	95.9	0	0	9174.73
2007-2008	0	1.45149	0.688946	39.8197	0	1	1	1	0	0	1		1	1	61	1	2.04	29.1	109.3	2	0	7444.16
2013-2014	0	1.45312	0.688173	59.6491	0	0	1	0	0	1	1		1	0	67	1	4.07	44	114.4	2	0	15827.3
2015-2016	0	1.4537	0.687901	20.5288	1	1	3	1	0	0	1		1	1	74	2	0.53	23.9	91.5	0	0	12060.4
2019-2020	1	1.45687	0.686405	67.2131	1	0		0	1	0	1		1	0	63	2		26.3	98	3	0	5715.75
2017-2018	0	1.45746	0.686126	25.0273	0	1		0	0	0	1		0	0	62	1		27.8	98.4	0	0	9406.49
2019-2020	0	1.45746	0.686126	25.0273	0	1		0	0	0	1		0	0	62	1		27.8	98.4	0	0	6934.92
2007-2008	1	1.46169	0.684142	38.94	0	2	0	2	0	1	1		0	0	64	1	4.64	27.96	99.5	1	0	65649.9
2017-2018	0	1.46273	0.683652	57.8537	0	0	3	1	0	0	0		1	1	63	2	1.22	26.9	97.4	1	0	16986.9
2019-2020	0	1.46273	0.683652	57.8537	0	0	3	1	0	0	0		0	1	63	2	1.22	26.9	97.4	1	0	16810.3
2005-2006	0	1.46533	0.682439	60.1504	0	0	1	1	0		0		0	1	28	2	0.56	23.87	76	2	0	24960.8
2017-2018	0	1.4664	0.681942	41.3793	0	2	3	1	0	0	1		0	1	47	1	1.96	29	100.4	0	0	38393.7
2019-2020	0	1.4664	0.681942	41.3793	0	2	3	1	0	0	1		0	1	47	1	1.96	29	100.4	0	0	25261.8
2005-2006	0	1.46883	0.680816	92.9167	0	0	4	2	0		1		1	1	72	2	1.12	28.5	100.7	2	0	11928.2
2005-2006	0	1.46891	0.680778	48.6904	0	0	3	0	0		1		1	1	51	1	4.1	24.87	93.8	0	0	19568
2009-2010	1	1.46969	0.680414	47.1477	0	0	3	1	0	0	1		1	0	59	1	0.69	22.23	91.4	3	0	14406.9
2011-2012	0	1.47163	0.67952	65.2866	0	2	2	1	0	0	1		0	1	39	1	0	23.6	96.6	1	0	20487
2007-2008	0	1.47276	0.678999	50.5059	0	0	1	1	0	1	0		0	1	22	1	1.65	23.31	78.7	2	0	31084.4
2015-2016	0	1.47351	0.678651	42.9804	0	0	0	0	0	0	0		1	0	80	2	0.68	28.7	97.7	3	0	9524.46
2005-2006	0	1.47727	0.676923	74.156	0	0	2	0	0		0		0	1	23	0	0.93	23.38	79.1	2	0	20233.4
2011-2012	0	1.47727	0.676923	74.156	0	0	3	2	0	1	0		0	1	45	2	1.08	25.6	87	3	0	52941.6
2013-2014	0	1.47877	0.676239	44.489	0	2	1	1	0	0	1		0	1	59	1		25.5	97.2	1	0	31070.4
2009-2010	0	1.47999	0.675682	60.7519	0	0	0	0	0	1	1		1	0	73	2		19.6	70.8	3	0	10915.1
2013-2014	1	1.48025	0.675562	56.3835	0	0	4	1	0	1	1		0	0	53	2	1.34	16.9	77.2	1	0	24209.5
2011-2012	0	1.482	0.674764	93.75	0	0	1	1	0	0	1		0	0	54	1	0.51			0	0	18295.5
2005-2006	0	1.48219	0.674679	54.4866	0	2	1	1	0		1		0	0	60	1	0.22	26.15	92.5	0	0	35082
2007-2008	0	1.48277	0.674414	47.5671	0	0	3	1	0	0	1		0	1	54	1	1.23	27.78	102.8	1	0	72231.7
2015-2016	0	1.48368	0.674	46.0656	0	0	4	1	0	0	1		0	1	38	2	1.15	24	92	1	0	39266
2019-2020	0	1.48368	0.674	46.0656	0	0	1	0	0	1	0		0	1	39	0	5	29.9	107.7	0	0	13610.1
2011-2012	0	1.48625	0.672832	160.043	0	2	4	0	0	0	1		1	0	68	2	4.66	33.2	97	3	0	10979.1
2019-2020	0	1.48669	0.672634	54.7222	0	0	2	0	0	0	1		0	0	58	2	1.28	24.1	90.7	1	0	16675.2
2007-2008	0	1.48816	0.671972	71.63	0	1	3	0	0	0	0		0	0	45	2	0.96	29.06	94.1	1	0	22249.8
2011-2012	0	1.48857	0.671784	131.346	0	2	4	2	0	0	1		1	1	67	1	1.83	20.8		1	0	28216.2
2017-2018	0	1.49419	0.66926	63.7113	0	0	1	2	0	1	0		0	1	70	1	4.16	30.1	103.4	2	0	13665.2
2019-2020	0	1.49419	0.66926	63.7113	0	0	1	2	0	1	0		0	1	70	1	4.16	30.1	103.4	2	0	7609.54
2005-2006	0	1.49419	0.66926	63.7113	0	0	4	0	0		0		0	0	85	2	1.07	20	74.9	1	0	38182.7
2017-2018	0	1.49436	0.669181	99.8551	0	0		0	0	1	0		0	1	21	0	2.79	25.5	85.8	2	0	24277.3
2019-2020	0	1.49436	0.669181	99.8551	0	0		0	0	1	0		0	1	21	0	2.79	25.5	85.8	2	0	20190.2
2005-2006	0	1.49464	0.669057	61.3534	1	2	0	0	1		1		1	0	81	2	0.99	25.7	95.8	1	0	30563.7
2019-2020	0	1.496	0.668449	56.872	0	0		1	0	1	1		0	0	65	2		25.4	99.5	3	0	10824.1
2009-2010	0	1.4963	0.668313	124.162	0	0	3	1	0	1	0		0	1	23	1	0.23	19.61	70.5	2	0	29048.8
2013-2014	1	1.49798	0.667568	110.832	0	0	0	0	0	1	1		0	0	52	0	1.04	32.8	109.1	0	0	32977.4
2007-2008	0	1.4998	0.666755	55.1341	0	0	4	1	0	0	0		0	1	29	1	1.06	27.13	90.5	1	0	48640.6
2007-2008	0	1.50144	0.666027	64.0206	0	0	2	0	0	1	1		0	1	52	2		27.71	89.5	3	0	10271.1
2007-2008	1	1.50241	0.665598	99.9278	0	0	0	0	0	1	1		1	0	60	1	1.26	28.77	106.4	3	0	5673.26
2007-2008	0	1.50243	0.665587	35.7264	0	2	4	2	0	0	1		0	1	49	1	0.4	26.32	99.5	0	0	22317.3
2005-2006	1	1.50273	0.665454	66.6667	0	2	2	0	0		1		1	0	82	1	1.27	33.32	102.5	1	0	36827.5
2007-2008	0	1.50396	0.664913	95.1389	0	0	3	0	0	1	1		0	0	55	1	3.13	26.92	101.3	0	0	10757.6
2009-2010	0	1.50441	0.664713	61.7544	1	0	1	2	0	0	1		1	1	80	2	1.69	27.35	108.6	1	0	17877.3
2007-2008	0	1.50456	0.664645	72.4196	0	0	2	2	0	1	1		0	1	37	1	1.01	27.08	100	0	0	29230.6
2011-2012	0	1.5051	0.664406	75.553	0	0	0	0	0	0	1		1	0	80	1	0.95	24.5	91.2	1	0	38369.9
2017-2018	0	1.50879	0.662782	67.1277	0	1	3	1	0	0	1		1	1	66	2	0.74	26.4	99.5	2	0	7297.45
2019-2020	0	1.50879	0.662782	67.1277	0	1	3	1	0	0	1		1	1	66	2	0.74	26.4	99.5	2	0	7086.71
2007-2008	0	1.50925	0.662581	72.6452	0	0	0	1	0	1	0		0	1	20	1	0.51	20.6	76	1	0	44000.9
2015-2016	0	1.50939	0.662521	40.1471	0	2	3	0	0	0	1		1	0	63	1	0.51	29.9	92.4	3	0	7895.57
2009-2010	1	1.5094	0.662514	82.7629	0	0	3	1	0	0	1		1	1	58	2	0.28	29.27	102	2	0	17158.9
2009-2010	0	1.51107	0.661784	69.7649	0	0	3	1	0	0	0		0	1	21	0	0.91	19.98	75.6	3	0	21126.6
2015-2016	0	1.51185	0.661442	55.6481	0	0	1	0	0	1	0		0	1	26	0		21.1	80.1	0	0	28944.8
2007-2008	1	1.51206	0.661349	75.9022	0	0	2	0	0	0	1		0	0	51	2	1.96	25.61	99.8	3	0	10794.2
2009-2010	0	1.51234	0.661227	59.7757	0	0	1	2	0	0	0		0	1	60	1	3.91	24.24	89.4	0	0	9286.36
2011-2012	0	1.51388	0.660554	35.9986	1	1	3	1	0	0	1		1	1	60	2	0.92	31.9	103.3	2	0	10717.4
2011-2012	0	1.51605	0.659609	118.719	0	0	1	1	0	1	1		0	1	39	1	0.81	21.5	80.3	3	0	31674.7
2011-2012	0	1.51607	0.659601	45.6112	1	1	0	0	0	0	1		1	0	78	1	0.94	28	97.9	3	0	20441.9
2017-2018	1	1.518	0.658762	62.1	0	0	1	1	0	0	1		0	1	32	1	2.39	30.2	94.6	0	0	42110
2019-2020	1	1.518	0.658762	62.1	0	0	1	1	0	0	1		0	1	32	1	2.39	30.2	94.6	0	0	16110.4
2019-2020	0	1.51957	0.658079	16.7213	0	1		0	0	0	1		1	1	53	1	2.19	30	102	0	0	11274
2007-2008	0	1.51994	0.657922	30.868	0	1	0	2	0	0	1		0	1	80	1	1.24	22.89	91.5	1	0	11478
2015-2016	0	1.52072	0.657585	52.2467	0	2	0	1	0	0	1		0	0	69	1		24.1	85.1	0	0	7767.69
2007-2008	0	1.52085	0.657528	33.3548	0	2	4	0	0	0	1		0	0	55	1	2.73	22.57	77	2	0	21262.6
2005-2006	0	1.52261	0.656766	57.9972	0	0	1	0	0		1		0	1	41	1	0.82	25.71	88.3	0	0	12305.8
2011-2012	1	1.52302	0.65659	83.5096	0	2	4	0	0	0	1		1	0	67	2	0.72	22.9	76	2	0	7869.6
2017-2018	0	1.52314	0.656539	67.766	0	0		1	0	0	1		0	0	72	2	1.28	21.2	86.3	1	0	52121.8
2019-2020	0	1.52314	0.656539	67.766	0	0		1	0	0	1		0	0	72	2	1.28	21.2	86.3	1	0	11959.8
2007-2008	0	1.5242	0.65608	14.8359	0	1	3	1	0	0	1		1	1	69	2	0.69	23.94	100	3	0	7297.43
2013-2014	0	1.52544	0.65555	41.8482	1	2		0	1	0	1		1	0	68	2	1.31	17.6	74.5	2	0	13341.7
2019-2020	0	1.52553	0.65551	67.8723	0	0		0	0	1	1		0	1	31	1	0.73	27.7	89.5	3	0	16273.2
2007-2008	1	1.52566	0.655455	80.0241	1	0	1	1	0	0	1		0	1	62	1	0.8	18.97	79	1	0	21953.5
2017-2018	0	1.52713	0.654824	73.6723	0	0	3	0	0	0	1		0	1	24	1	1.2	18.9	68.5	1	0	49846.9
2019-2020	0	1.52713	0.654824	73.6723	0	0	3	0	0	0	1		0	1	24	1	1.2	18.9	68.5	1	0	40064.7
2005-2006	0	1.52722	0.654782	48.9933	0	2	1	0	0		1		0	0	75	1	2.12	24.37	87.5	1	0	60379.7
2011-2012	0	1.53025	0.65349	80.2647	0	0	3	1	0	0	1		1	0	71	1	1.24	24.3	93.1	1	0	28244.3
2019-2020	0	1.53045	0.653401	65.2577	0	0	3	0	0	1	1		0	1	37	1		26.8	84.5	0	0	40058.2
2011-2012	0	1.53101	0.653162	87.9433		0	0			1	1		0	0	18		2.01	20.6	72.1	3	0	16896.1
2011-2012	0	1.53287	0.652371	65.3608	0	2	4	0	0	0	1		0	0	80	2		23.9	86.7	1	0	52209.8
2013-2014	0	1.53293	0.652344	76.9499	0	0	3	1	0	1	0		1	1	20	0	0.31	22.6	79.4	2	0	31171.5
2015-2016	0	1.53328	0.652197	32.7848	0	1	4	2	0	0	0		1	0	74	2	0.67	33.7	119.4	2	0	18386.2
2005-2006	0	1.53347	0.652117	17.8155	0	1	2	0	0		1		1	1	62	1	3.65	38.23	125	2	0	12164.2
2015-2016	0	1.53509	0.651426	68.2979	1	0	1	0	1	0	1		1	0	80	1		28.6		1	0	60374.4
2009-2010	0	1.53533	0.651324	27.6056	1	1	1	2	0	1	1		1	1	67	1	3.09	26.18	94.4	0	0	8377.22
2013-2014	0	1.5355	0.651252	88.2012	0	0	1	0	0	0	1		0	0	62	0	0.71	23.6	86.9	0	0	12010.3
2015-2016	0	1.54313	0.648034	54.6847	0	0	2	1	0	0	1		0	1	32	1	1.72	23.5	83.3	0	0	15532.7
2005-2006	0	1.54348	0.647885	63.3584	0	0	0	1	0		1		0	1	23	1	4.08	20.31	80.5	1	0	80078.9
2007-2008	1	1.54348	0.647885	63.3584	0	0	0	0	0	0	1		1	0	46	2	1.15	44.4	119.8	1	0	26076.2
2005-2006	0	1.54423	0.647574	71.2958	1	2	4	2	0		1		1	1	73	1	1.29	25.02	95.3	1	0	39086.2
2007-2008	0	1.54553	0.647027	49.5805	0	0	3	0	0	0	1		1	1	42	2	1.09	23.91	86.5	0	0	12882.4
2013-2014	0	1.54583	0.646901	102.816	0	0	3	1	0	0	1		1	1	56	0	0.57	19.6	73.7	2	0	25570.7
2007-2008	0	1.54812	0.645946	128.461	0	0	4	2	0	0	1		1	0	71	2	3.08	32.09	115.3	1	0	36091.2
2005-2006	0	1.54837	0.645841	63.5589	0	0	2	2	0		1		0	1	49	1	3.5	25.35	97.2	3	0	27932.3
2007-2008	0	1.54896	0.645593	71.5145	0	0	4	2	0	0	1		0	1	53	1		25.3	92	0	0	10203.9
2009-2010	0	1.54897	0.645589	88.9749	0	0	2	1	0	0	1		0	0	49	0	1.37	23.63	94	1	0	23531.5
2013-2014	0	1.54917	0.645509	77.7648	0	0	2	0	0	1	0		0	1	52	1	0.42	26.3	97.8	0	0	24008.4
2005-2006	0	1.55665	0.642406	98.4722	0	0	0	0	0		0		0	1	28	0	2	24.52	87.3	2	0	24968
2009-2010	0	1.55699	0.642265	51.6101	0	0	4	2	0	0	0		0	1	80	1	1.96	20.79	87.5	1	0	19626.9
2013-2014	0	1.55705	0.642241	66.3918	0	0	3	1	0	0	0		1	0	75	2	0.69	25.4	94.5	2	0	22534.9
2005-2006	0	1.55738	0.642102	115.228	0	0	0	0	0		1		0	1	40	1	1.32	24.52	89.5	2	0	31965.5
2005-2006	0	1.5575	0.642055	59.3261	0	0	1	0	0		1		0	1	21	0	0.93	25.31	85.9	0	0	21475.8
2011-2012	0	1.56024	0.640927	48.4426	0	0	4	0	0	0	1		1	0	60	2	0.81	20.6	80.8	2	0	8308.63
2015-2016	0	1.56053	0.640807	40.4332	0	2	1	0	0	1	1		0	1	35	1	3.51	29.2	99	0	0	26124.7
2009-2010	0	1.56076	0.640713	78.3469	0	0	3	1	0	1	0		0	1	30	2	0.66	28.41	90.1	2	0	28278
2013-2014	0	1.5608	0.640695	72.0612	0	0	4	0	0	0	1		1	0	79	2	0.81	28.1	102.1	2	0	19722
2015-2016	0	1.56222	0.640114	93.7333	1	0	4	2	0	0	0		1	1	73	0	1.61	26.8	102	1	0	53349.4
2013-2014	0	1.56271	0.639913	16.5832	0	1	4	2	0	0	0		1	0	80	2	0.77	18.9	73.9	1	0	29157.8
2013-2014	0	1.56315	0.639733	75.2397	0	0	2	0	0	1	0		0	0	45	1	1.7	26.3	85.4	0	0	37529.4
2017-2018	0	1.56387	0.639441	61.8537	0	1	2	2	0	1	1		1	0	50	2	5	31.4	102.5	1	0	117432
2019-2020	0	1.56387	0.639441	61.8537	0	1	2	2	0	1	1		1	0	50	2	5	31.4	102.5	1	0	82149.5
2007-2008	0	1.56469	0.639105	89.8775	0	0	0	0	0	0	1		0	0	66	0	1.57	23.86	84.8	3	0	5928.33
2019-2020	0	1.56539	0.63882	50.3361	0	0	3	1	0	0	0		0	1	44	1	2.6	19.7	78.6	0	0	11114.2
2019-2020	0	1.56633	0.638434	61.9512	0	0	2	1	0	1	1		0	1	38	1	0.87	25.6	97.3	0	0	31219.9
2007-2008	0	1.56907	0.637322	50.3356	0	0	3	1	0	0	1		0	1	22	1	1.16	20.69	74.2	2	0	23679.8
2005-2006	0	1.57026	0.636839	53.8495		0					0		0	1	19	0	1.93	21.69	76.1	0	0	4874.62
2013-2014	0	1.57236	0.635988	78.929	0	0	1	0	0	0	1		0	1	34	1	0.03	27		1	0	18368.7
2017-2018	0	1.57373	0.635432	62.2439	1	0	2	0	0	0	1		1	0	70	1	3.04	38.6	116.8	1	0	5927
2019-2020	0	1.57373	0.635432	62.2439	1	0	2	0	0	0	1		1	0	70	1	3.04	38.6	116.8	1	0	9024.56
2011-2012	0	1.57384	0.63539	82.5511	0	0	0	2	0	0	0		1	1	80	1		25.1	101.4	1	0	28280.7
2009-2010	1	1.57721	0.63403	75.9165	0	0	3	1	0	1	1		0	1	23	0	0.6	25.07	82.5	3	0	32231
2011-2012	0	1.57931	0.633186	79.2782	1	0	0	0	0	0	0		1	0	80	2	0.92	27.2	98	3	0	17318.2
2013-2014	0	1.57975	0.633011	72.936	0	0	0	0	0	0	0		1	0	56	1	0.51	27.5	90.2	0	0	23464.7
2011-2012	0	1.58031	0.632789	52.383	0	1	4	2	0	0	1		0	1	77	1	1.12	28.1	105.4	1	0	71070.2
2011-2012	0	1.58071	0.632627	56.0866	0	0	3	1	0	0	0		1	1	43	1	0.97	32.7	112.6	1	0	126790
2017-2018	1	1.58334	0.631575	76.3842	1	0	2	0	1	0	1		0	0	77	2	2.59	22.2	82	0	0	23031.2
2019-2020	1	1.58334	0.631575	76.3842	1	0	2	0	1	0	1		0	0	77	2	2.59	22.2	82	0	0	14695.7
2017-2018	0	1.58368	0.631441	50.9244	0	0	3	0	0	0	1		0	1	38	1	0.12	28.1	102.7	0	0	32648.7
2019-2020	0	1.58368	0.631441	50.9244	0	0	3	0	0	0	1		0	1	38	1	0.12	28.1	102.7	0	0	14182.7
2013-2014	0	1.58744	0.629943	65.1629	0	0	4	1	0	0	0		1	1	44	1	1.16	27.2	104.6	1	0	31153.8
2007-2008	0	1.58882	0.629398	62.7986	0	2	1	2	0	0	0		1	0	64	2	1.45	22.15	88.5	2	0	9742.31
2011-2012	0	1.58925	0.629226	105.704		0	2			0	0		0	0	19		0.46	25.5	83	3	0	12680.6
2017-2018	0	1.58978	0.629019	86.9565	0	0	1	0	0	0	0		0	0	46	1	1.7	28.3	95.2	0	0	22632.4
2019-2020	0	1.58978	0.629019	86.9565	0	0	1	0	0	0	0		0	0	46	1	1.7	28.3	95.2	0	0	14354.8
2005-2006	0	1.59133	0.628404	27.3149	0	1	0	0	0		1		1	1	53	2	1.22	25.73	90.6	2	0	25858.4
2009-2010	0	1.59178	0.628228	100.694	0	0	4	2	0	0	1		0	0	80	2	1.3	21.37	89.2	1	0	33556.4
2013-2014	0	1.59219	0.628066	83.5138	0	0	4	0	0	0	0		0	1	50	1	0.22	30.2	106.3	3	0	23344
2005-2006	0	1.59233	0.628011	65.3634	0	1	4	2	0		0		1	1	82	2	2.09			0	0	4718.56
2009-2010	0	1.59335	0.627609	54.6414	0	0	0	0	0	0	1		1	1	62	2	1.17	25.76	103.1	1	0	21271.9
2013-2014	0	1.59338	0.627595	87.3678	0	0	2	1	0	1	1		0	1	26	1	1.93	27.4	91.3	3	0	39140.4
2015-2016	0	1.59347	0.627563	63.0244	1	0	1	1	1	0	1		1	1	61	2	0.41	28.4	104.8	2	0	11885.5
2009-2010	0	1.59573	0.626671	68.0412	0	0	1	0	0	0	1		0	1	67	1	2.75	24.48	87	0	0	6554.44
2015-2016	0	1.59663	0.626319	73.6612	0	0	2	0	0	0	0		0	1	41	0	0.35	26.5	95.2	3	0	34185.3
2017-2018	0	1.59823	0.625693	60.7583	0	0	0	0	0	0	1		0	0	53	1	0.59	28	95.9	3	0	26119.6
2019-2020	0	1.59823	0.625693	60.7583	0	0	0	0	0	0	1		0	0	53	1	0.59	28	95.9	3	0	18552
2013-2014	0	1.60366	0.623573	84.1155	0	2	4	0	0	1	1		1	0	80	2	1.04	22.4	77.7	1	0	76122.7
2005-2006	0	1.60485	0.623112	61.1296	0	0	3	1	0		1		0	1	21	1	1.19	23.51	82.6	0	0	26129.7
2013-2014	0	1.60817	0.621823	74.2482	0	0	3	2	0	0	0		0	0	47	2	1.07	36.6	123	0	0	26475.1
2017-2018	1	1.60927	0.621401	92.5161	1	0	3	1	1	0	1		1	0	52	1	0.81	29.9	98.2	2	0	19820.8
2019-2020	1	1.60927	0.621401	92.5161	1	0	3	1	1	0	1		1	0	52	1	0.81	29.9	98.2	2	0	11960.7
2011-2012	0	1.61102	0.620723	63.6763	0	0	1	0	0	1	1		0	1	33	1	0.56	27.8	93.8	3	0	36419
2009-2010	0	1.61154	0.620524	88.3634	0	0	4	1	0	0	0		0	1	53	2	1.51	24.61	99.2	2	0	17158.9
2017-2018	0	1.61167	0.620474	53.3906	1	0		2	0	0	1		1	1	80	2	2.19	21.4	83.7	1	0	52399.5
2019-2020	0	1.61167	0.620474	53.3906	1	0		2	0	0	1		1	1	80	2	2.19	21.4	83.7	1	0	14429
2013-2014	0	1.61257	0.62013	162.048	1	1	0	0	0	1	1		1	0	72	2	0.87	23.8	84	0	0	19707.7
2015-2016	0	1.61477	0.619282	66.9697	0	0	4	0	0	1	1		1	0	80	0	0.68	20.1	78.4	0	0	12211
2015-2016	0	1.61613	0.618761	77.9661	0	2	0	0	0	0	1		1	0	60	1	0.78	25.7	92.1	0	0	7425.49
2009-2010	1	1.61658	0.618591	14.4917	1	1	1	1	0	1	1		1	0	59	2	1.11	21.55	87.9	1	0	25317.8
2013-2014	0	1.61731	0.618311	61.6042	0	2	3	0	0	0	1		0	0	46	2	0.84	33.9	97.1	0	0	35928.8
2011-2012	0	1.61936	0.617527	34.6093	1	1	4	0	1	0	1		1	0	73	2	1.13	17.8	78.2	1	0	21924.8
2017-2018	0	1.6206	0.617055	64.0976	0	0	3	2	0	0	1		0	1	41	1	1.14	25.3	84.7	0	0	28440.6
2019-2020	0	1.6206	0.617055	64.0976	0	0	3	2	0	0	1		0	1	41	1	1.14	25.3	84.7	0	0	19021.6
2007-2008	1	1.62435	0.615632	53.8429	1	0	1	0	0	0	1		1	0	52	2	1.1	33.51	111.4	1	0	23060.8
2009-2010	0	1.62898	0.61388	114.221	0	0	1	0	0	0	1		0	1	29	0	1.11	21.36	79.5	3	0	32231
2007-2008	0	1.63034	0.613371	81.8393	0	0	4	2	0	0	1		1	0	80	1	2.92	24.32	97.1	1	0	31087.8
2011-2012	0	1.6305	0.613307	108.448	0	0	3	1	0	0	0		1	1	31	1	1.21	30.5	112	1	0	19869.5
2013-2014	0	1.63111	0.613078	78.511	0	0	4	2	0	1	1		1	1	74	1		30.1	107.2	0	0	13179.8
2011-2012	0	1.63119	0.613049	85.5596	0	0	4	0	0	0	1		0	0	45	1	3.23	23.3	82.7	0	0	11762
2009-2010	0	1.63183	0.612807	55.9613	0	0	0	0	0	0	0		1	1	60	1	1.69	23.2	95.4	2	0	9771.24
2019-2020	0	1.63285	0.612425	85.7831	0	0	2	1	0	0	1		0	1	23	0		21.2	72.5	0	0	9491.39
2009-2010	0	1.63423	0.61191	75.4511	0	0	1	0	0	0	1		0	1	50	1	1.93	23.58	89	0	0	12390.3
2009-2010	0	1.6344	0.611845	56.0493	0	0	4	2	0	0	1		1	1	75	1	1.39	30.33	112.4	2	0	9938.61
2017-2018	0	1.63787	0.61055	64.7805	0	0	1	1	0	0	0		1	1	64	1	2.43	15.7	65.9	2	0	4769.61
2019-2020	0	1.63787	0.61055	64.7805	0	0	1	1	0	0	0		0	1	64	1	2.43	15.7	65.9	2	0	8384.14
2015-2016	1	1.63973	0.609855	58.1081	0	0	4	1	0	0	0		1	1	65	2	0.71	25.5	103.2	1	0	31216.9
2017-2018	0	1.6422	0.608939	115.038	0	0	3	1	0	0	0		0	1	54	1	1.27	20.4	81.2	0	0	20017
2019-2020	0	1.6422	0.608939	115.038	0	0	3	1	0	0	0		0	1	54	1	1.27	20.4	81.2	0	0	22651.5
2017-2018	0	1.64222	0.608931	98.5333	0	0	0	0	0	1	1		1	1	39	1	4.17	23	86.6	0	0	34943.8
2019-2020	0	1.64222	0.608931	98.5333	0	0	0	0	0	1	1		1	1	39	1	4.17	23	86.6	0	0	23990
2015-2016	0	1.64228	0.608911	58.1982	0	2	0	0	0	0	1		0	0	78	2	5	25.3	91.5	1	0	47422.2
2017-2018	0	1.64256	0.608806	82.3256	0	0	3	1	0	0	1		0	1	52	1	0.58	25	88	0	0	19560.9
2019-2020	0	1.64256	0.608806	82.3256	0	0	3	1	0	0	1		0	1	52	1	0.58	25	88	0	0	37130.7
2011-2012	0	1.64353	0.608446	109.314	0	1	2	1	0	0	1		1	0	78	2	0.92	25.8	91.6	3	0	17318.2
2015-2016	0	1.64482	0.60797	58.2883	0	0	3	0	0	0	0		0	1	27	1		29.2	90.8	0	0	31103.8
2015-2016	0	1.64518	0.607837	94.5806	0	0	1	1	0	1	1		0	1	21	0		23.3	81.4	2	0	30350.5
2015-2016	0	1.64814	0.606744	45.2632	0	2	0	0	0	0	1		1	0	80	0	1.53	32.3	116.4	1	0	35716.8
2007-2008	0	1.6485	0.606612	67.6692	0	0	1	2	0	0	1		1	0	80	2	1.44	21.64	77.1	1	0	31175
2009-2010	0	1.64889	0.606469	82.7707	0	0	3	0	0	0	1		0	0	49	1		22.92	83.3	3	0	21317.3
2009-2010	0	1.64979	0.606138	99.3316	0	0	4	1	0	1	1		0	1	26	2	1.07	20.11	82.5	1	0	33153.5
2011-2012	0	1.65086	0.605745	32.6923	0	1	1	1	0	0	0		1	1	69	1		22.7	87.5	2	0	7101.74
2005-2006	0	1.65094	0.605715	67.7694	0	0	4	0	0		1		1	1	49	1	1.94	24.63	88	2	0	25858.4
2005-2006	0	1.65221	0.605251	79.5262	0	0	1	2	0		0		0	1	23	0	1.2	26.84	95.4	2	0	24960.8
2017-2018	0	1.6524	0.60518	19.9565	0	1		2	0	0	1		1	1	80	2	2.89	27	105.9	0	0	20810.3
2019-2020	0	1.6524	0.60518	19.9565	0	1		2	0	0	1		1	1	80	2	2.89	27	105.9	0	0	8803.69
2009-2010	0	1.65338	0.60482	67.8697	1	2	4	1	0	0	1		1	1	48	1	0.65	27.32	98.6	1	0	15802.7
2019-2020	0	1.65436	0.604462	39.3197	0	1	1	2	0	1	1		1	1	78	2	0.67	25.5	95.4	2	0	5200.06
2009-2010	0	1.65453	0.604402	166.265	0	0	3	2	0	1	1		1	0	48	1	3.4	21.58	80.2	1	0	20920.1
2015-2016	0	1.65792	0.603165	51.4754	1	1	0	0	1	0	0		1	0	62	1	1.07	23.7	83	0	0	9632.7
2007-2008	0	1.65995	0.602428	49.9399	1	1	4	2	0	1	1		0	1	76	1	3.92	30.43	105	1	0	34961.9
2017-2018	0	1.66056	0.602206	51.5574	0	0	2	0	0	0	1		0	0	47	2	3.33	28.4	94	1	0	119821
2019-2020	0	1.66056	0.602206	51.5574	0	0	2	0	0	0	1		0	0	47	2	3.33	28.4	94	1	0	96141.4
2007-2008	0	1.66392	0.600989	80.0902	0	0	3	0	0	0	0		0	1	32	1	0.6	24	87.3	0	0	35446.3
2007-2008	0	1.66533	0.60048	100.267	0	2	1	0	0	0	1		1	0	60	2	0.87	32.35	108.5	0	0	7812.28
2007-2008	0	1.66551	0.600415	40.7074	0	2	1	0	0	1	1		1	1	80	1	2.14	27.23	97.7	1	0	20184.9
2011-2012	0	1.66692	0.59991	26.1653	0	1	4	0	0	1	0		1	1	69	1	1.39	26	95.8	2	0	8491.29
2007-2008	0	1.66975	0.598891	77.0913	1	0	3	2	1	0	1		1	1	58	0		29.69	106.4	3	0	11086.9
2013-2014	1	1.67023	0.598718	66.0166	0	0	0	0	0	1	1		0	0	68	1	1.89	21.6	86.1	3	0	12229.2
2015-2016	0	1.67024	0.598716	59.1892	0	2	1	2	0	0	0		0	1	80	2	1.51	34.1	122.4	1	0	32682.5
2015-2016	0	1.67112	0.598401	51.8852	0	0	3	2	0	1	0		1	1	23	1	1.19	25.1	94.2	0	0	33819.1
2009-2010	0	1.67169	0.598198	47.2755	0	0	1	0	0	0	0		0	0	66	1	2.73	30.45	100.6	3	0	6749.17
2009-2010	0	1.67213	0.598039	63.6925	1	1	4	0	1	0	1		1	1	66	0	0.75	26.97		0	0	6554.44
2015-2016	0	1.67386	0.597422	55.4506	0	2	1	0	0	0	1		1	0	48	2		28.8	102.7	0	0	23957.3
2013-2014	0	1.67445	0.597211	273.002	0	0	3	1	0	1	1		0	1	27	1	0.25	21.2	85.5	1	0	31174.1
2017-2018	0	1.6745	0.597194	26.8407	0	1	1	2	0	0	1		1	1	59	1	1.32	22.2	86.6	0	0	28776.7
2019-2020	0	1.6745	0.597194	26.8407	0	1	1	2	0	0	1		1	1	59	1	1.32	22.2	86.6	0	0	10308.6
2005-2006	0	1.67545	0.596853	48.8436	0	0	2	0	0		1		0	1	51	2	5	25.77	98.2	0	0	15213.9
2013-2014	1	1.67693	0.596327	96.325		0	0	0		1	0		0	1	18		0.54	22.8	75.5	3	0	17788.7
2011-2012	0	1.67742	0.596155	74.4161	0	0	0	0	0	0	1		0	0	61	2	1.93	30.1	84.1	0	0	9570.42
2011-2012	0	1.67764	0.596077	66.3091	0	0	3	1	0	0	1		0	1	50	1	2.44	29.4	110.5	3	0	23259.1
2011-2012	0	1.68025	0.59515	68.9724	0	0	4	2	0	0	0		1	1	55	1	1.85	26	101.2	2	0	18486.3
2019-2020	0	1.68102	0.594876	31.686	0	1	1	0	0	0	1		1	1	60	1	1.36	23.3	87.2	0	0	8302.19
2007-2008	1	1.68154	0.594692	46.1307	0	2	4	0	0	0	1		1	1	53	0	1.57	21.7	85.8	1	0	24097.2
2015-2016	1	1.68163	0.594661	55.7082	0	0	0	2	0	1	0		0	1	46	1	0.69	26.5	89	0	0	24831.3
2005-2006	0	1.68397	0.593835	11.2046	0	1	4	2	0		1		1	0	73	2	1.84	24.74	86.2	1	0	56799.7
2005-2006	0	1.68418	0.593762	92.346	0	0	1	2	0		1		0	1	26	1	2.71	27.77	102.5	0	0	21249.4
2015-2016	1	1.68422	0.593746	55.794	0	0	3	1	0	0	1		0	1	40	1	1.37	21.6	82.5	1	0	27001.5
2017-2018	0	1.68428	0.593726	77.7049	0	0	1	2	0	1	1		0	1	52	1	2	27.2	96	0	0	33479.3
2019-2020	0	1.68428	0.593726	77.7049	0	0	1	2	0	1	1		0	1	52	1	2	27.2	96	0	0	17754
2011-2012	0	1.68459	0.593616	64.1671	0	0	0	2	0	1	1		0	1	40	1		24.8	87.7	3	0	25035.8
2009-2010	0	1.68465	0.593594	42.3621	1	2	4	0	0	0	0		1	1	71	1	3.26	25.77	95	2	0	9747.92
2019-2020	0	1.6856	0.593261	54.2017	0	0	1	0	0	1	0		0	1	44	2	2.8	27.7	100.7	3	0	23738
2007-2008	0	1.68702	0.592762	46.281	0	2	0	0	0	0	0		1	1	68	1	1.63	28.16	95.5	2	0	7540.29
2011-2012	0	1.68938	0.591933	74.9469	0	0	0	0	0	0	1		1	1	71	1		26.8	92.2	3	0	11755.8
2005-2006	0	1.68976	0.591801	46.3561	1	1	2	1	1		1		1	1	64	2	1.21	34.99	120.7	0	0	12193.3
2011-2012	0	1.69063	0.591495	84.8661	0	2	3	0	0	1	1		0	1	20	0	0.9	30.4	106	3	0	41713.2
2017-2018	0	1.69083	0.591427	54.3697	0	0		0	0	0	1		1	0	64	2	2.08	21	77	0	0	13327.8
2019-2020	0	1.69083	0.591427	54.3697	0	0		0	0	0	1		0	0	64	2	2.08	21	77	0	0	12653.4
2007-2008	0	1.69131	0.591257	40.2178	0	1	4	0	0	1	1		1	1	70	1	2.88	23.99	92	3	0	4697.31
2009-2010	1	1.69256	0.590822	935.16	0	1	0	0	0	0	1		0	0	61	2	0.88	31.22	94.5	0	0	6043.15
2017-2018	1	1.69363	0.590449	42.5442	0	2		1	0	0	1		0	0	57	1	2.03	22.1	83.7	0	0	83405
2019-2020	1	1.69363	0.590449	42.5442	0	2		1	0	0	1		0	0	57	1	2.03	22.1	83.7	0	0	40703.9
2009-2010	0	1.6943	0.590216	56.1614	1	1	2	0	0	0	1		1	1	78	1	5	26.73	102	1	0	34703.1
2013-2014	0	1.69716	0.589218	107.361		0	1	1		0	0		0	1	18		0.85	19.9	78	1	0	21893.1
2017-2018	1	1.69827	0.588836	30.5352	1	1		1	1	0	1		1	0	55	1	0.75	30.8	101.8	1	0	22936.8
2019-2020	1	1.69827	0.588836	30.5352	1	1		1	1	0	1		1	0	55	1	0.75	30.8	101.8	1	0	22504.1
2011-2012	1	1.69854	0.588739	58.249	0	0	4	1	0	1	0		1	1	46	1	1.21	21.1	80	1	0	32980.7
2007-2008	0	1.69948	0.588416	56.3332	0	2	4	2	0	0	1		0	1	58	1	2.64	27.7	104.2	3	0	14772.3
2015-2016	1	1.69963	0.588365	90.7317	0	2	1	2	0	0	1		1	0	76	2	0.77	33	108.4	3	0	11906.3
2005-2006	0	1.69979	0.588309	69.7744	0	2	1	2	0		1		0	0	85	1	1.14	27.53	94	1	0	28479.7
2017-2018	0	1.70098	0.587896	21.3363	1	1		2	1	0	1		1	1	80	1	1	37.6	117.7	2	0	9353.4
2019-2020	0	1.70098	0.587896	21.3363	1	1		2	1	0	1		1	1	80	1	1	37.6	117.7	2	0	5340.15
2011-2012	0	1.70528	0.586414	78.7315	0	0	3	0	0	1	1		0	0	52	0	1.31	24.9	91	1	0	147501
2019-2020	0	1.70622	0.58609	69.8	0	0	3	2	0	0	0		1	1	80	2				2	0	5200.06
2013-2014	0	1.70836	0.585357	98.1302	1	0	4	2	0	1	1		0	0	58	0		26.2	92.6	3	0	25071.7
2007-2008	0	1.70867	0.585252	62.8122	0	2	4	0	0	0	1		0	0	45	1	1.16	26.31	93.9	0	0	23849.4
2009-2010	0	1.70951	0.584962	65.1163	0	0	3	0	0	0	1		0	1	22	1	1.85	24.06	77.5	2	0	28675.6
2017-2018	0	1.71013	0.58475	49.8824	0	0	2	0	0	1	0		0	1	33	2		20.3	73.2	0	0	28684.9
2019-2020	0	1.71013	0.58475	49.8824	0	0	2	0	0	1	0		0	1	33	2		20.3	73.2	0	0	22462.2
2009-2010	0	1.712	0.584111	65.2112	0	0	3	0	0	0	1		0	0	52	2	0.8	29.11	97.2	1	0	22653.7
2007-2008	0	1.71382	0.583491	86.0303	1	0	4	2	0	0	0		1	1	80	2			88	1	0	12852.3
2013-2014	0	1.71462	0.58322	44.3563	0	2	0	1	0	0	1		1	1	62	2	1.36	25.9	92.1	3	0	11754.7
2007-2008	1	1.71464	0.583212	67.7718	0	0	3	0	0	1	0		0	1	32	0	2.07	25.27	86.9	3	0	21807.7
2013-2014	0	1.71518	0.58303	114.079	0	0	2	2	0	0	0		1	0	47	2	0.84	27.3	99.6	0	0	20294.9
2019-2020	0	1.71541	0.58295	-3740	0	1	3	0	0	0	1		1	0	60	2		45.4	113.3	2	0	4369.64
2015-2016	0	1.71541	0.58295	90.1205	0	0	3	1	0	1	0		1	1	70	2	0.15	22.4	88	0	0	9973.58
2007-2008	0	1.716	0.582751	53.2787	0	1	4	0	0	0	1		1	0	71	2	2.92	21.89	90	2	0	11531
2011-2012	0	1.71662	0.582539	73.1959	0	0	1	0	0	0	1		1	0	80	1	2.45	26.6	88.5	1	0	49191.4
2017-2018	0	1.71682	0.582473	76.383	0	0	3	1	0	0	0		0	1	26	1	0.98		70.5	2	0	26125.1
2019-2020	0	1.71682	0.582473	76.383	0	0	3	1	0	0	0		0	1	26	1	0.98		70.5	2	0	11259.9
2007-2008	0	1.71711	0.582374	67.8693	0	1	3	1	0	0	1		0	1	32	1	2.82	21.86	78.6	1	0	70774.8
2009-2010	0	1.71734	0.582296	98.646	0	0	1	0	0	0	0		1	0	77	2	1.39	34.51	104.7	1	0	19878.1
2015-2016	0	1.71981	0.581458	79.3443	0	0	3	2	0	1	1		0	0	55	2	1.03	28.9	94.7	1	0	128870
2005-2006	0	1.71988	0.581435	47.1826	0	1	4	0	0		1		1	0	62	1	0.93	26.98	87.6	0	0	8476.78
2009-2010	0	1.72074	0.581144	55.2013	0	0	2	0	0	1	1		0	1	54	1	0.68	30.08	95.5	2	0	18262
2011-2012	0	1.72186	0.580768	79.497	0	0	3	1	0	1	1		1	1	37	2	0.33	29.5	104	0	0	46446.8
2015-2016	0	1.72316	0.580331	63.4259	0	0	1	0	0	1	0		1	1	36	1	1.24	31	98.4	0	0	25064.1
2007-2008	0	1.72369	0.58015	34.1346	0	1	2	0	0	0	0		1	1	71	1	0.58	25.83	96.3	0	0	10263.8
2013-2014	0	1.72879	0.578441	447.619	1	1	4	2	0	1	1		1	1	73	1	1.89	24.4	101.8	3	0	10451.1
2013-2014	0	1.73113	0.577658	73.8144	0	0	2	2	0	1	0		0	1	24	0	1.14	25.1	86	1	0	72592.7
2009-2010	0	1.7312	0.577633	55.5369	0	0	2	2	0	1	1		0	1	74	1	1.03	26.67	106	1	0	10428
2013-2014	0	1.73358	0.576842	47.5582	0	2	3	1	0	0	1		1	1	58	2	4.28	26.6	101.3	0	0	14497.7
2007-2008	1	1.73701	0.575701	87.1944	0	1	4	2	0	0	0		1	0	80	2		24.66	93.9	0	0	9634.11
2007-2008	0	1.73754	0.575525	99.8066	0	0	0	2	0	0	1		1	0	79	2	1.47	23.59	84.1	1	0	42969.4
2019-2020	0	1.73838	0.575247	74.1237	1	0	3	0	1	0	1		1	1	59	0	1.77	37.6	124.4	2	0	5589.78
2013-2014	0	1.73888	0.575083	110	0	0	0	0	0	1	1		0	1	20	0	4.48	22.3	79.6	1	0	65583.6
2007-2008	0	1.73942	0.574905	19.4738	0	1	4	2	0	0	1		1	1	68	1	2.92	35.34	120	2	0	7237.07
2013-2014	0	1.74202	0.574045	77.2824		0	3	0		0	1		0	1	18		0.5	21.9	80.6	1	0	23942.9
2019-2020	0	1.74322	0.573652	74.3299	0	0	3	1	0	0	1		0	1	61	1	1.18	32.6	117.5	0	0	3348.55
2015-2016	0	1.74396	0.573406	47.8947	0	2	2	0	0	0	0		0	1	47	1	1.64	28.6	103.6	3	0	36630.8
2009-2010	0	1.74546	0.572915	95.7063	0	2	4	0	0	0	1		0	1	80	1	2.47	23.56	89	1	0	24968.4
2009-2010	0	1.74656	0.572552	154.11	1	0	1	1	1	1	1		0	1	45	2	2.73	24.85	92.5	2	0	21177.6
2005-2006	0	1.74681	0.572472	77.4947	0	0	4	2	0		0		1	1	76	1	1.44	32.82	121.7	1	0	43718.5
2017-2018	1	1.74713	0.572368	46.4706	0	1	2	1	0	0	1		1	0	45	2	1.64	37.4	111	0	0	14782.7
2019-2020	1	1.74713	0.572368	46.4706	0	1	2	1	0	0	1		1	0	45	2	1.64	37.4	111	0	0	26975.2
2015-2016	0	1.74778	0.572155	71.5		0	0	0		1	0		0	1	18		5	20.8	77.8	1	0	82367.4
2007-2008	0	1.74805	0.572065	74.5361	1	0	3	1	0	1	1		0	1	67	1	1.84	23.33	101.8	0	0	9107.12
2007-2008	0	1.74829	0.571987	84.1512	0	0	4	1	0	0	1		1	0	65	2	1.13	26.8	87.1	1	0	22473.4
2011-2012	0	1.74918	0.571696	69.137	0	0	0	0	0	1	0		0	1	21	0	0.67	30.1	97	0	0	42077.4
2011-2012	0	1.74918	0.571696	69.137	0	1	1	0	0	0	1		1	1	75	2	5	22	91.9	2	0	8902.12
2013-2014	0	1.7492	0.571689	77.6008	1	2	3	1	0	1	0		0	1	78	1	0.65	26.2	95.5	0	0	11140.7
2011-2012	1	1.75047	0.571276	129.513	0	0	4	1	0	0	1		1	0	50	2	0.3	20.5	81	1	0	32467.1
2007-2008	1	1.75107	0.571078	71.8797	1	2	0	0	1	0	1		1	0	79	2	1.67	22.71	87.1	1	0	32834.4
2015-2016	1	1.75289	0.570487	74.7423	0	0	1	1	0	0	1		0	1	35	1	0.21	26.6	92.5	1	0	35537.7
2007-2008	0	1.75399	0.570129	77.8132	0	0	3	1	0	1	0		1	1	34	1	1.18	21.2	83.7	0	0	36551.6
2005-2006	0	1.75502	0.569795	81.0279	0	0	1	1	0		1		0	1	70	2		26.52	102.5	0	0	10045.8
2013-2014	1	1.75596	0.56949	72.0802	0	0	1	0	0	0	1		0	0	62	0		22.5	80.2	3	0	12755.3
2005-2006	0	1.75775	0.56891	100.967	0	1	4	1	0		1		1	1	62	1	5	31.16	105.5	2	0	12164.2
2005-2006	0	1.75775	0.56891	100.967	0	2	1	0	0		1		0	1	81	1	1.89	24.67	93.4	1	0	23406.1
2009-2010	0	1.76224	0.56746	101.225	0	0	3	1	0	0	1		0	1	54	1	2.91	26.49	97.1	1	0	79387.9
2007-2008	0	1.7637	0.566989	48.3847	0	2	0	0	0	0	1		0	0	78	2	0.94	33.08	106.5	3	0	11483.6
2005-2006	0	1.76434	0.566785	67.2046	0	0	3	1	0		1		1	1	37	1	0.6	38.5	126.7	1	0	38396.5
2011-2012	0	1.76595	0.566267	78.3439	0	0	2	1	0	0	1		1	0	71	1	1.65	21.4	82.7	1	0	88916.4
2013-2014	0	1.76669	0.566031	18.1034	0	1	4	0	0	0	1		1	1	62	1	4.77	27.7	93.5	2	0	10245.1
2007-2008	0	1.76713	0.565889	33.3236	1	2	3	1	0	0	0		1	1	49	2	1.69			2	0	22803.8
2013-2014	0	1.76814	0.565565	26.0311	0	1	3	1	0	0	1		0	1	60	1		25.1	87	0	0	12197.7
2013-2014	0	1.77039	0.564848	60.7127	0	2	2	0	0	0	1		1	0	59	1	0.91	29.5	99.3	0	0	25796
2009-2010	0	1.77061	0.564777	72.6817	0	2	2	1	0	0	1		0	0	47	1	1.36	33.8	99.4	0	0	16704.5
2011-2012	0	1.77568	0.563166	357.246	0	0	3	1	0	0	0		0	1	40	2	1.47	21.1	80.4	1	0	22697.8
2007-2008	0	1.77661	0.56287	65.3099	1	1	0	1	1	0	1		1	0	77	1		31.37	105.6	1	0	37688.8
2017-2018	0	1.77775	0.56251	67.5829	0	0		0	0	0	1		0	1	36	1	1.37	27.4	94.7	0	0	24183.7
2019-2020	0	1.77775	0.56251	67.5829	0	0		0	0	0	1		0	1	36	1	1.37	27.4	94.7	0	0	30870.4
2015-2016	0	1.7785	0.562272	65.463	0	0	4	2	0	0	0		0	1	35	0	1.26	27.4	107	1	0	53069
2009-2010	0	1.78024	0.561723	50.3454	1	0	4	2	0	0	1		1	1	80	1		22.1	87.9	0	0	10360
2015-2016	0	1.78138	0.561363	79.2553	0	0	4	2	0	1	1		0	0	54	2	0.75	23.9	87	1	0	39659.6
2007-2008	0	1.78342	0.56072	157.362	0	0	4	2	0	0	1		1	0	67	2	1.11	33.37	100.2	2	0	12310.3
2009-2010	0	1.78405	0.560524	97.822	0	0	3	0	0	1	0		0	1	41	2	5	26.8	96.1	0	0	17990.1
2007-2008	0	1.78438	0.560417	15.7388	0	1	4	1	0	0	1		0	1	53	1	4.5	25.65	98.7	1	0	25841.6
2009-2010	0	1.7856	0.560035	24.2098	0	1	0	0	0	0	1		1	0	80	2	3	22.15	84.3	0	0	10797.8
2015-2016	0	1.78616	0.55986	79.4681	0	1	4	0	0	0	1		1	0	80	1	0.87	21.7		2	0	18386.2
2007-2008	0	1.78674	0.559679	14.3507	1	1	4	0	1	0	1		1	1	78	1	3.36	26.06	93.6	1	0	31524.1
2011-2012	0	1.78749	0.559444	79.2994	0	0	1	0	0	0	1		1	0	69	1	1.33	22.9	81.5	0	0	8493.33
2009-2010	1	1.78771	0.559376	73.3835	0	0	3	2	0	0	1		0	1	55	1	0.45	22.81	86	0	0	19113.1
2007-2008	0	1.7891	0.558941	63.4806	0	0	0	0	0	0	1		1	0	80	2	3.86	25.85	91.5	3	0	4900.67
2009-2010	0	1.79157	0.558169	76.3918	1	2	4	0	1	0	1		1	1	75	1	0.82	28.37	104	2	0	11983.6
2007-2008	1	1.79533	0.557	59.5105	0	2	4	1	0	1	1		1	0	45	1	0.82	26.74	87	1	0	29253.3
2013-2014	1	1.79539	0.556981	98.4443	0	0	4	0	0	0	1		1	0	60	0		29.8	98.1	3	0	16162.1
2013-2014	0	1.79602	0.556786	47.8469	0	2	1	0	0	0	1		0	1	50	1	2.59	31.1	104.5	0	0	17790.5
2017-2018	0	1.79797	0.556182	57.8151	0	0	2	2	0	1	1		0	1	50	1	4.62	34.7	103.6	2	0	36587.9
2019-2020	0	1.79797	0.556182	57.8151	0	0	2	2	0	1	1		0	1	50	1	4.62	34.7	103.6	2	0	9293.67
2013-2014	0	1.79867	0.555966	94.3442	0	0	2	1	0	1	0		1	1	33	1	1.52	26.4	93.9	2	0	31066.9
2011-2012	0	1.80123	0.555177	141.051	0	0	1	0	0	0	1		1	1	70	1		25.8	91.6	3	0	11755.8
2015-2016	0	1.80231	0.554843	4.84956	0	1	1	0	0	0	0		0	1	65	1	1.49	25.8	93.2	3	0	9594.52
2017-2018	0	1.80767	0.553199	68.7204	0	0		0	0	0	0		0	1	23	0	0.8	33	117.5	1	0	41534.4
2019-2020	0	1.80767	0.553199	68.7204	0	0		0	0	0	0		0	1	23	0	0.8	33	117.5	1	0	19317
2005-2006	0	1.80916	0.552743	54.4289	0	2	1	2	0		1		0	1	79	0	0.84	29.12	109.7	1	0	15485.9
2007-2008	0	1.80943	0.55266	64.202	0	2	0	0	0	0	0		1	1	48	1	1.45	28.27	98.5	0	0	17164.2
2009-2010	0	1.81163	0.551991	104.062	0	0	4	2	0	0	0		0	1	55	1	1.14	25.78	89.8	2	0	24699.8
2017-2018	0	1.81223	0.551807	35.8559	1	2		2	1	0	1		0	1	80	1	1.46	30	116.6	1	0	11509
2019-2020	0	1.81223	0.551807	35.8559	1	2		2	1	0	1		0	1	80	1	1.46	30	116.6	1	0	8562.5
2007-2008	1	1.81333	0.551471	77.3196	1	0	0	0	0	0	0		1	0	63	0		23.3	75.7	3	0	7294.6
2015-2016	0	1.81368	0.551365	56.3115	0	0	2	0	0	0	0		0	1	46	1	2.76	33.6	114	0	0	24084.3
2009-2010	0	1.8153	0.550873	52.9204	0	0	2	1	0	0	0		0	1	54	2	0.74	18.29	77.2	1	0	24437
2011-2012	0	1.81675	0.550432	170.722		0	3			0	0		0	0	19		0.41	29	90.1	2	0	10848.6
2007-2008	0	1.81854	0.54989	27.341	0	1	3	2	0	0	1		0	1	66	1	0.35	27.24	99	0	0	7384.25
2015-2016	1	1.81888	0.549789	58.4874	0	0	3	0	0	1	0		0	1	28	1	0	29.1	90.7	3	0	32821.7
2009-2010	0	1.82092	0.549174	36.9804	1	1		2	0	0	1		1	1	80	1	1.21	31.84	117.5	1	0	15204.3
2009-2010	0	1.82509	0.547917	104.836	0	0	3	1	0	0	1		0	1	53	1		24.65	87.6	0	0	11334.5
2009-2010	0	1.8267	0.547435	115.556	0	0	1	0	0	1	1		1	0	60	1	1.59	29.82	100.3	0	0	6578.32
2005-2006	0	1.82862	0.546859	23.8247	0	1	1	0	0		1		1	0	60	1	0.99	22.22	89.1	0	0	6781.42
2007-2008	1	1.8294	0.546627	62.7365	0	0	1	1	0	0	0		1	0	63	2	0.77	17.14	71.8	0	0	21709.9
2011-2012	0	1.82952	0.546591	56.8033	0	0	1	2	0	0	1		0	1	66	1	1.2	26.7	96.3	0	0	23761.3
2007-2008	0	1.83037	0.546337	183.936	0	0	1	0	0	0	1		1	0	57	2	0.57	37.68	106.5	2	0	21711.9
2007-2008	0	1.83081	0.546207	84.5271		0				0	0		0	0	19		0.31	24.77	86.5	0	0	12370.6
2015-2016	0	1.83092	0.546174	107.059	0	0	2	1	0	0	0		0	1	34	0	0.31	25.9	83.2	2	0	20879.1
2013-2014	0	1.83197	0.545862	62.8245	0	0	3	2	0	0	0		1	1	34	1	1.01	27.8	92.8	1	0	18368.7
2011-2012	0	1.8323	0.545762	65.0135	0	2	1	0	0	0	1		0	1	27	1	0.56	27.4	96.9	2	0	17265.4
2007-2008	0	1.83237	0.545741	184.137		0				0	1		0	0	19		0.98			3	0	13158.2
2011-2012	0	1.83411	0.545223	69.8624	0	0	0	0	0	0	1		0	0	66	1	1.1	23.5	86.4	3	0	9716.81
2009-2010	0	1.83442	0.545132	92.0838	0	0	1	2	0	0	1		1	1	53	1	0.86	27.46	109	1	0	27240.1
2005-2006	0	1.83509	0.544931	78.2474	0	0	1	2	0		1		1	1	72	2	2.73	23.73	91.7	0	0	6434.4
2007-2008	0	1.83554	0.544797	84.7458	0	0	1	0	0	1	1		0	1	44	1	0.58	24.24	91.6	1	0	72445.2
2015-2016	0	1.83651	0.544511	36.3363	0	1	1	0	0	0	0		1	1	72	1	1.44	21.2	87	0	0	9002.51
2013-2014	0	1.83723	0.544298	51.957	0	0	4	0	0	1	0		1	1	55	1	0.96	26.7	94.7	0	0	18002.3
2013-2014	0	1.83767	0.544166	30.8396	0	1	3	1	0	0	0		0	1	61	1		25.7	98.2	0	0	12171
2017-2018	0	1.8392	0.543715	53.6471	1	0		0	0	0	1		1	0	70	2		25.5	96	0	0	10881
2019-2020	0	1.8392	0.543715	53.6471	1	0		0	0	0	1		0	0	70	2		25.5	96	0	0	6465.45
2005-2006	0	1.83958	0.543602	136.107		0					0		1	1	19	0	0.98	41.18	118.4	2	0	6834.06
2005-2006	0	1.84219	0.542831	53.7044	0	2	1	0	0		1		0	1	25	1	0.85	26.61	88.2	0	0	33430.1
2007-2008	0	1.84235	0.542786	78.5567	0	0	3	2	0	0	1		0	0	50	1	2.48	28.31	101.1	1	0	27909.1
2009-2010	0	1.84438	0.542188	88.7761	0	0	3	0	0	0	1		0	1	48	1	1.31	25.23	96.6	0	0	23408
2017-2018	0	1.84896	0.540843	63.5242	0	0		1	0	0	1		0	1	70	1	1.11	27.9	108.2	1	0	7568.93
2019-2020	0	1.84896	0.540843	63.5242	0	0		1	0	0	1		0	1	70	1	1.11	27.9	108.2	1	0	3405.55
2011-2012	0	1.84993	0.540562	63.4404	1	1	4	0	0	0	1		0	1	80	1	1.32	26.3	102.2	1	0	12526.3
2011-2012	0	1.85033	0.540443	73.1351	1	0	1	1	1	1	1		1	1	63	2	1.98	26.7	103.5	2	0	6612.19
2009-2010	0	1.85144	0.540121	97.1119	0	0	3	0	0	1	1		1	1	40	1	1.32	27.56	99.2	0	0	18314.7
2007-2008	0	1.85185	0.54	111.497	0	0	4	2	0	0	1		0	1	50	0	3.98	29.1	107.6	3	0	17560.2
2009-2010	0	1.85203	0.539947	106.383	0	2	1	2	0	0	1		0	1	80	1	1.92	27.81	110.9	1	0	25755.7
2009-2010	1	1.85233	0.539862	61.3997	1	1	1	0	0	0	1		1	0	65	2	0.74	28.67	100.2	0	0	5370.01
2007-2008	0	1.85297	0.539674	93.0151	1	0	0	1	1	0	1		0	0	62	2		22.88	82.1	1	0	28534.4
2005-2006	0	1.85405	0.53936	49.3927	0	2	0	2	0		1		0	1	65	1	2.78	27.43	105.5	0	0	4157.78
2011-2012	0	1.85443	0.539249	44.0966	0	2	3	1	0	0	1		1	1	63	1	0.81	20.6	87.2	1	0	167711
2011-2012	0	1.85751	0.538356	61.5715	0	0	4	2	0	1	1		0	1	61	1	1.7	22.8	85.4	3	0	9115.68
2005-2006	0	1.85978	0.537697	55.9519	0	0	4	0	0		1		0	1	30	0	0.7	20.21	82.7	0	0	34163.4
2009-2010	0	1.8602	0.537576	73.5251	0	0	4	0	0	0	1		1	0	63	2		30.04	102.4	0	0	6878.79
2015-2016	1	1.86183	0.537106	117.778	1	0	2	1	1	0	0		1	1	58	0	0.98	24	96	2	0	20486.8
2005-2006	0	1.86217	0.537008	68.4551	0	2	3	1	0		1		1	1	64	1		25.68	102.6	2	0	9714.12
2019-2020	0	1.86511	0.536161	76.3	0	0	1	1	0	0	1		0	1	30	0		38.9	123.9	3	0	12873.8
2007-2008	0	1.86586	0.535947	76.5915	0	0	0	0	0	0	0		0	1	45	1	2.18	25.4	93	0	0	17164.2
2013-2014	1	1.86651	0.53576	71.0963	0	0	3	1	0	0	1		1	0	53	1	0.85	30.4	105.2	1	0	22859.8
2015-2016	1	1.86652	0.535755	79.5876	0	0	1	1	0	1	1		0	1	37	2	2.08	26	89	3	0	29104.3
2009-2010	0	1.86716	0.535571	138.148	0	0	4	1	0	0	1		0	0	55	2	0.96	29.91	111.8	0	0	10005.8
2007-2008	0	1.87045	0.53463	64.1443	0	0	1	2	0	1	1		1	1	55	1		26.29	89.2	2	0	26633.1
2009-2010	0	1.87456	0.533459	30.7529	1	1	4	2	0	0	1		0	1	80	1	5	34.82	129.4	1	0	24753.9
2015-2016	0	1.87542	0.533215	66.8778	0	0	1	0	0	0	0		0	1	41	1	2.56	22	81	2	0	28787.4
2013-2014	0	1.87711	0.532735	102.925	0	0	2	1	0	0	1		0	1	40	1	0.18	32.4	100	2	0	27342
2019-2020	0	1.88059	0.531749	202.766	0	0		1	0	1	1		1	0	57	2		29.5	104.7	1	0	29705.8
2005-2006	0	1.8808	0.531689	94.4121		0					1		0	1	19	0	1	23.07	79.7	0	0	5761.74
2017-2018	0	1.8816	0.531463	39.1304	0	1	3	0	0	0	1		1	0	62	2	0.58	28.7	97.2	0	0	5238.9
2019-2020	0	1.8816	0.531463	39.1304	0	1	3	0	0	0	1		1	0	62	2	0.58	28.7	97.2	0	0	4293.16
2009-2010	0	1.88313	0.531031	66.817	0	2	0	0	0	0	1		1	0	77	2	0.58	23.21	96	3	0	7659.14
2015-2016	0	1.88496	0.530515	71.6588	0	0	2	1	0	0	1		0	1	50	1	1.63	27.7	98.5	3	0	25505.6
2009-2010	0	1.88528	0.530425	87.0421	0	1	1	0	0	0	0		1	1	76	1	3.23	26.26	94.3	1	0	40574.7
2005-2006	0	1.88966	0.529195	46.1859	0	1	4	0	0		1		1	0	85	2	2.71	24.66	92	1	0	24355.8
2017-2018	0	1.89151	0.528678	62.6609	1	0		1	1	0	1		1	1	80	1	1.1	21.8	86.8	2	0	13535.3
2019-2020	0	1.89151	0.528678	62.6609	1	0		1	1	0	1		1	1	80	1	1.1	21.8	86.8	2	0	4916.11
2011-2012	0	1.89329	0.528181	55.194	0	2	1	2	0	0	0		0	1	80	1		28.9	109.5	1	0	9772.04
2009-2010	0	1.89378	0.528045	62.7737	0	0	1	2	0	1	1		1	1	61	1	2.06	18.97	74.4	2	0	12079.2
2017-2018	0	1.89552	0.52756	58.8525	0	1	1	0	0	0	1		0	1	80	2	1	20.4	84.8	2	0	8612.32
2019-2020	0	1.89552	0.52756	58.8525	0	1	1	0	0	0	1		0	1	80	2	1	20.4	84.8	2	0	5076.86
2009-2010	0	1.89782	0.526919	33.3426	0	1	3	0	0	1	1		0	0	65	1	5	27.32	101.1	1	0	60891.9
2013-2014	0	1.90381	0.525263	65.2882	0	0	3	2	0	0	1		0	1	52	2	1.21	23.2	90.1	1	0	76465.7
2015-2016	0	1.90427	0.525137	75.3171	0	2	0	0	0	1	1		0	0	60	1		20.5	79	0	0	16128.9
2013-2014	0	1.90458	0.525051	158.04	0	0	2	2	0	0	1		0	1	22	0	4.48	27.6	96.9	1	0	65583.6
2013-2014	0	1.90638	0.524554	72.6151	0	0	1	1	0	0	1		0	0	60	2	0.5	30.4	108.1	1	0	30938.1
2015-2016	0	1.90667	0.524476	78	0	0	4	0	0	1	1		1	1	35	1	4.18	58.8	161.3	0	0	33182.9
2017-2018	0	1.90667	0.524476	78	0	0		1	0	0	0		0	1	65	2	0.7	22.1	89	2	0	7190.79
2019-2020	0	1.90667	0.524476	78	0	0		1	0	0	0		0	1	65	2	0.7	22.1	89	2	0	5421.46
2005-2006	0	1.91254	0.522864	23.0669	1	1	2	0	1		1		1	0	68	2	1.51	37.14	114	2	0	11370.2
2013-2014	1	1.91362	0.522569	67.899	0	2	3	0	0	1	1		0	0	51	2	1.01	37.2	108	0	0	19136.6
2011-2012	0	1.91488	0.522226	81.6495	0	0	1	2	0	1	1		0	1	63	1	1.48	23	91.5	0	0	10596.1
2011-2012	0	1.91574	0.521993	57.6353	0	2	1	1	0	0	0		1	1	39	0	0.58	32.3	118.5	1	0	18404.7
2011-2012	0	1.91607	0.521901	88.4636	1	0	3	2	1	1	0		1	1	54	2	1.29	26.8	97	3	0	37557.9
2007-2008	0	1.91688	0.521682	61.4933	1	0	3	1	0	1	1		0	0	56	2	0.73	20.65	78.6	1	0	29871.2
2007-2008	0	1.9179	0.521402	96.2747	0	0	3	0	0	0	0		0	1	26	0	1.45	22.61	83.6	0	0	24830.7
2015-2016	0	1.91909	0.521081	104.969	0	0	1	0	0	1	0		0	0	47	1	5	25.4	90.4	3	0	15415.2
2007-2008	0	1.91981	0.520886	52.6672	0	2	1	2	0	0	1		0	1	63	1		26.97	97.9	3	0	5502.01
2015-2016	0	1.92133	0.520472	78.6	0	0	3	0	0	0	1		0	1	42	1	1.86	30.1	104.5	1	0	152744
2009-2010	0	1.92386	0.519787	20.7776	0	1	4	2	0	0	1		0	0	75	2	2.23	31.16	106.4	0	0	8684.63
2007-2008	0	1.92447	0.519623	78.9975	0	0	2	1	0	0	1		1	1	54	2	1.44	24.74	92.8	1	0	24855.9
2015-2016	0	1.92713	0.518905	48.4099	0	1	4	2	0	1	1		0	1	73	1	1.13	26.3	91.4	0	0	8937.22
2005-2006	0	1.92906	0.518388	58.0361	1	0	2	2	0		1		1	1	64	1	5	22.87	92.7	1	0	67421.6
2011-2012	0	1.93011	0.518104	70.9528	0	0	1	0	0	1	0		0	1	36	1	3.99	25.4	85	0	0	12031
2017-2018	0	1.93385	0.517103	47.3611	0	2	3	1	0	0	1		1	0	55	0	0.62	31.1	106.4	2	0	29692.8
2019-2020	0	1.93385	0.517103	47.3611	0	2	3	1	0	0	1		1	0	55	0	0.62	31.1	106.4	2	0	10926.8
2017-2018	0	1.93392	0.517084	33.9058	0	1	1	1	0	0	1		0	1	80	1		26.4	101.9	1	0	33050.3
2019-2020	0	1.93392	0.517084	33.9058	0	1	1	1	0	0	1		0	1	80	1		26.4	101.9	1	0	26386.3
2009-2010	0	1.93739	0.516159	89.4478	0	0	3	2	0	0	1		0	1	35	1	1.36	31.79	105.8	0	0	25173.1
2013-2014	0	1.93862	0.515831	101.685	0	0	0	0	0	0	0		1	0	74	2	0.85			2	0	21674.7
2009-2010	0	1.93981	0.515515	160.963	0	0	3	2	0	0	1		0	0	51	2	0.78	32.68	104	3	0	14063.7
2013-2014	0	1.94158	0.515045	68.8909	0	0	3	1	0	0	1		0	1	30	1	0.93	29.5	101.1	1	0	16572.4
2009-2010	0	1.94307	0.51465	122.917	1	0	0	0	0	0	1		1	0	80	2	0.82	27.99	93	3	0	12981.6
2015-2016	0	1.94369	0.514486	19.5736	0	1	3	1	0	0	1		1	1	63	1	0.96	21.7	85.2	0	0	19548.7
2019-2020	0	1.94412	0.514373	45.0836	1	2		1	0	0	1		1	1	63	0	1.76	23.2	89.6	1	0	35918.8
2019-2020	0	1.94549	0.514008	1495	0	0	1	1	0	1	0		0	1	27	1	0.78	26.3	87.5	2	0	9285.05
2017-2018	0	1.94616	0.513832	144.567	0	0	0	0	0	0	1		1	0	77	2	0.62	25.5	97.5	1	0	51214.5
2019-2020	0	1.94616	0.513832	144.567	0	0	0	0	0	0	1		1	0	77	2	0.62	25.5	97.5	1	0	28204.5
2013-2014	0	1.94645	0.513756	79.8997	0	2	0	0	0	0	1		1	0	76	1	1.54	22.3	80.6	3	0	10615.2
2009-2010	0	1.94723	0.513551	171.816	0	0	3	0	0	1	1		0	1	25	0	0.89	26.42	90.3	3	0	32231
2007-2008	0	1.94902	0.513077	15.4206	0	1	3	0	0	1	1		1	1	50	0	1.47	23.87	91.8	3	0	9970.34
2013-2014	0	1.94999	0.512823	66.872	0	0	2	0	0	0	0		0	1	39	1		31.5	108.7	0	0	36284.7
2007-2008	0	1.95185	0.512335	123.472	0	0	4	0	0	0	1		0	0	65	2	0.37	22.24	84.9	3	0	5444.78
2017-2018	0	1.95185	0.512335	123.472	0	0	1	0	0	0	1		1	0	68	2		28.8	101.6	0	0	6093.21
2019-2020	0	1.95185	0.512335	123.472	0	0	1	0	0	0	1		0	0	68	2		28.8	101.6	0	0	7153.19
2005-2006	0	1.95276	0.512095	71.7854	0	0	3	2	0		1		0	1	24	0		29.8		2	0	19979.4
2013-2014	0	1.95378	0.511829	80.2005	0	0	3	0	0	0	1		1	1	73	1	4.45	26	95.8	1	0	18167.4
2019-2020	0	1.9549	0.511536	38.6787	0	1		2	0	0	1		1	1	79	2		21.6	85.7	0	0	18846
2013-2014	0	1.95492	0.511529	47.7809	0	2	4	2	0	0	0		1	1	65	1	1.87	30.5	113.9	0	0	15170.7
2011-2012	0	1.95515	0.511471	56.9973	0	2	2	2	0	1	1		0	0	68	2	0.94	26.9	94.3	3	0	8725.21
2005-2006	1	1.95687	0.51102	94.1906	0	0	4	1	0		0		1	0	61	1	1.65	18.67	72	1	0	74588.9
2005-2006	0	1.95754	0.510844	112.444	0	0	3	0	0		1		0	1	45	1	1.39	24.06	92.7	0	0	19361.7
2015-2016	0	1.95843	0.510614	84.6875	0	0	4	0	0	1	1		0	0	45	2	0.34	29.4	87.3	3	0	18441.7
2017-2018	1	1.95851	0.510593	102.892	1	0		0	1	0	1		1	0	80	2	1.82			1	0	12362.3
2019-2020	1	1.95851	0.510593	102.892	1	0		0	1	0	1		1	0	80	2	1.82			1	0	9590.33
2007-2008	0	1.95965	0.510295	98.3702	0	0	3	1	0	0	1		1	1	64	0	1.57	31.98	112.8	2	0	10497.3
2011-2012	0	1.96107	0.509925	90.5413	0	0	2	1	0	1	1		1	1	42	1	1.08	25.8	95.7	1	0	19436
2011-2012	0	1.96152	0.509809	60.9016	0	0	4	1	0	0	1		0	0	58	2	0.77	28.8	102.4	1	0	32144.8
2007-2008	1	1.96594	0.508663	137.848	0	0	1	1	0	0	1		1	0	59	0	1.31	24.3	95.6	3	0	14000.8
2005-2006	1	1.96661	0.50849	98.7194	0	0	2	0	0		1		1	1	71	2	1.29	27.66	100.1	0	0	5542.4
2005-2006	0	1.97087	0.507389	80.9023	0	0	1	1	0		1		0	1	25	0		28.51	90.3	2	0	16155.4
2011-2012	0	1.97122	0.5073	77.9132	0	0	4	1	0	0	0		1	1	64	2		28.4	102.1	2	0	7101.74
2005-2006	0	1.97208	0.507079	61.2295	1	0	4	2	1		1		1	1	78	1	2.33	24.75	99	1	0	41236.4
2019-2020	1	1.97296	0.506853	51.1191	0	2	3	0	0	0	1		0	1	44	2		29.4	97.5	3	0	25764.4
2017-2018	0	1.97448	0.506462	247.229	0	0	1	1	0	1	0		0	1	20	0		22.7	73.9	2	0	15958.1
2019-2020	0	1.97448	0.506462	247.229	0	0	1	1	0	1	0		0	1	20	0		22.7	73.9	2	0	19118.7
2005-2006	0	1.97456	0.506443	185.551	0	0	0	0	0		1		1	0	66	2	1.25	32.32		2	0	18974
2013-2014	0	1.97533	0.506246	103.61	0	0	0	0	0	1	1		1	0	76	2	1.91	37.4	114.3	2	0	22196.3
2011-2012	0	1.97562	0.506171	95.0931	0	1	2	1	0	0	0		1	1	78	1	3.14	31.7	116.8	2	0	10160.6
2019-2020	0	1.98039	0.504951	91.3661	0	0	0	0	0	0	1		0	0	51	1		21.8	80.1	3	0	7832.96
2015-2016	0	1.98169	0.50462	5024	0	0	0	1	0	1	0		1	0	63	1	1.57	27.4	93	3	0	6651.7
2013-2014	0	1.98235	0.504453	59.6393	0	0	3	1	0	1	0		1	1	51	0	1.07	22.7	91.6	2	0	25896
2011-2012	0	1.98308	0.504265	81.4035	1	0	2	1	1	1	1		0	1	66	1	1.95	24.3	95.9	0	0	11924.9
2011-2012	0	1.98602	0.503518	78.4983	0	2	4	0	0	0	1		0	0	71	0	2.66	20.7	84.4	3	0	18697.7
2015-2016	0	1.98603	0.503518	104.337	0	0	3	1	0	0	1		1	1	35	0	0.87	38.1	123	2	0	16974.5
2019-2020	0	1.98613	0.503491	63.8655	1	1		0	1	1	1		1	0	66		5	29.9	99.9	2	0	7926.31
2019-2020	0	1.98744	0.503159	68.2819	0	0	1	1	0	1	0		0	1	25	0	2.21	25.5	90.1	0	0	39768.2
2013-2014	0	1.98799	0.50302	73.0805	0	0	1	0	0	0	0		0	1	45	1	0.94	29.6	99.2	0	0	34445.1
2007-2008	0	1.98894	0.502781	47.295	0	2	2	0	0	0	1		1	0	60	1	2.77	24.51	92	2	0	10882.7
2005-2006	0	1.99554	0.501117	73.358	0	0	0	0	0		1		0	1	39	1	1.81	23.36	89.2	3	0	74815.2
2009-2010	0	1.99813	0.500467	140.105		0				1	0		0	0	19		0.64	24.85	79.8	0	0	15924.2
2013-2014	0	1.99858	0.500354	76.1272	0	0	3	0	0	1	1		1	0	50	2	1.06	36.4	123.1	2	0	26265
2011-2012	0	2.00032	0.49992	48.8904	0	2	2	1	0	0	0		1	1	58	2	1.19	26.9	105.8	1	0	32720.7
2005-2006	0	2.00056	0.49986	104.934	0	0	4	0	0		0		0	1	20	0	1.25	23.92	80.7	2	0	23610.9
2007-2008	0	2.00257	0.499358	71.055	0	0	3	1	0	0	1		0	1	39	1	0.88	20.37	81.1	1	0	19417
2017-2018	0	2.00293	0.499268	79.2195	0	0		1	0	0	0		1	0	56	1	1.79	37.6	115.3	2	0	18140.3
2019-2020	0	2.00293	0.499268	79.2195	0	0		1	0	0	0		0	0	56	1	1.79	37.6	115.3	2	0	12257.4
2005-2006	0	2.00374	0.499067	96.4467	0	0	3	2	0		1		0	1	41	1	0	28.35	91.2	0	0	17120.1
2013-2014	0	2.00421	0.498949	109.894		0	0	0		1	0		0	1	18		1.04	19.7	68.5	2	0	11995
2017-2018	0	2.00444	0.498891	82	0	0	0	1	0	1	0		0	1	22	0	1.2	21.1	84.5	2	0	31579.2
2019-2020	0	2.00444	0.498891	82	0	0	0	1	0	1	0		0	1	22	0	1.2	21.1	84.5	2	0	8821.6
2007-2008	0	2.00506	0.498738	120.722	0	0	1	0	0	1	0		0	1	32	1	4.14	23.98	90.2	1	0	64550.2
2013-2014	0	2.00931	0.497684	18.9149	1	1	4	2	1	1	1		0	1	74	1	0.84	27.7	103	1	0	10847.1
2007-2008	0	2.01365	0.49661	8.24417	1	1	3	2	0	0	1		1	1	51	2	2.26	23.68	91.6	0	0	10385.5
2007-2008	0	2.01414	0.496491	69.0717	0	0	1	0	0	0	1		1	0	67	1	1.97	32.24	101.4	1	0	52544.9
2015-2016	0	2.01431	0.496448	97.1751	0	1	4	0	0	0	0		1	1	75	1		28.8	94.7	0	0	7921.89
2011-2012	0	2.01555	0.496143	93.0563	0	0	3	2	0	1	0		0	1	24	0	1.23	28.4	92.8	0	0	35669.2
2009-2010	0	2.01802	0.495536	25.7774	0	1	3	0	0	1	0		0	0	48	2		27.27	88.7	0	0	14183
2013-2014	1	2.0213	0.494731	52.2899	1	2	3	1	1	0	1		0	1	51	2		27.9	106.1	1	0	25304.6
2013-2014	0	2.02498	0.493833	60.9218	0	0	2	0	0	0	1		0	1	51	2	1.74	27.1	108.8	0	0	24978.1
2007-2008	0	2.02704	0.493329	83.208	0	0	1	2	0	1	1		0	0	49	1	5	25.71	90.7	1	0	85964.8
2005-2006	0	2.02859	0.492953	41.198	0	2	1	2	0		0		0	1	34	1	1.68	22.92	88	0	0	27433.6
2015-2016	0	2.03071	0.492439	97.9661	0	0	0	0	0	0	1		0	0	51	1		23.1	74	2	0	27755.6
2009-2010	0	2.0351	0.491376	47.0785	0	1	0	2	0	0	1		1	0	80	2	1.11	26.42	102.2	1	0	34155.1
2017-2018	0	2.03617	0.491118	69.9559	0	0	2	0	0	1	1		0	1	63	1	1.94	23.2	89.8	0	0	13389.8
2019-2020	0	2.03617	0.491118	69.9559	0	0	2	0	0	1	1		0	1	63	1	1.94	23.2	89.8	0	0	7022.19
2019-2020	0	2.03705	0.490905	77.4408	0	0	1	0	0	0	1		0	1	77	2		21.8	88.5	0	0	8086.3
2009-2010	0	2.03737	0.490829	39.3733	0	1	1	2	0	0	1		0	1	60	2	3.1	23.62	90.2	0	0	8377.22
2007-2008	0	2.03826	0.490614	111.761	0	0	4	2	0	0	0		0	1	80	1		27.86	119.7	1	0	12852.3
2013-2014	0	2.03837	0.490589	122.727	0	0	1	2	0	0	1		1	0	62	2	1.57	27.5	92	3	0	18379
2007-2008	0	2.03967	0.490275	129.028	0	0	3	0	0	0	1		1	1	40	1	2.02	28.49	98	3	0	19124.7
2009-2010	0	2.04415	0.4892	107.22	0	0	4	1	0	0	1		1	0	56	2	1.24	30.98	102	3	0	14063.7
2017-2018	0	2.04439	0.489144	67.7253	0	0	0	0	0	0	0		1	1	52	1	1.9		97	0	0	19778.1
2019-2020	0	2.04439	0.489144	67.7253	0	0	0	0	0	0	0		0	1	52	1	1.9		97	0	0	10093.6
[truncated: 18,283 more rows]
